# Supplementary material for: Assessment of the ecotoxicity of urban estuarine sediment using benthic and pelagic copepod bioassays
Source: PeerJ. 2018 May 30;6:e4936. doi: 10.7717/peerj.4936 (PMC5984583; doi:10.7717/peerj.4936)
Supplement: Supplemental Information 6 [file peerj-06-4936-s006.xlsx]

## Sheet: 1838886-SSFC-1
R J Hill Laboratories Ltd
--------------------------------------
File Format:	SSFC1.1
Laboratory Job Number:	1838886
Report Version:	1
Interim:	No
Cancelled:	No
Amendment:	No
AmendmentNotes:
Date Registered:	2017-09-07 06:39:22
File Creation Date:	2017-09-21 12:44:36
Primary Contact Name:	A Madarasz-Smith
Primary Contact Address:	C/- Hawkes Bay Regional Council, Private Bag 6006, Napier 4142
Submitter Name:	Nicole McAulay
Submitter Address:	C/- Hawkes Bay Regional Council, Private Bag 6006, Napier 4142
Client Name:	Hawkes Bay Regional Council
Client Address:	Private Bag 6006, Napier 4142
Charging Name:	Hawkes Bay Regional Council
Charging Address:	Private Bag 6006, Napier 4142
Quote Number:	87010
Client Order Number:	N54770
Client Reference:	Ahuriri Sediments
Additional Client Reference:
Analyst Comments:
--------------------------------------
Note: The results contained within this file are not to be considered as final.
Official confirmation of results will be in the form of a final signed report, either in printed or electronic format.
--------------------------------------
Sample Type: Sediment		HUM DRAIN	HUM DRAIN	HUM ESTUARY	HUM ESTUARY	OLD T ESTUARY	OLD T ESTUARY	OLD T RIVERBED	OLD T RIVERBED
	Sample Name:	55427 06-Sep-2017 11:10 am	TOC normalized	55428 06-Sep-2017 11:35 am	TOC normalized	55429 06-Sep-2017 12:00 pm	TOC normalized	55430 06-Sep-2017 12:30 pm	TOC normalized
	Lab Number:	1.83889e+06		1.83889e+06		1.83889e+06		1.83889e+06
Dry Matter	g/100g as rcvd	67	-	83	-	81	-	55	-
Total Recoverable Phosphorus	mg/kg dry wt	1160	-	360	-	340	-	390	-
Total Nitrogen	g/100g dry wt	0.12	-	0.05	-	< 0.05	-	0.11	-
Total Organic Carbon	g/100g dry wt	2.5	-	0.36	-	0.15	-	1.06	-
Heavy metals, trace As,Cd,Cr,Cu,Ni,Pb,Zn,Hg			-		-		-		-
Total Recoverable Arsenic	mg/kg dry wt	4.7	-	3.7	-	3	-	4.7	-
Total Recoverable Cadmium	mg/kg dry wt	0.32	-	0.018	-	0.024	-	0.127	-
Total Recoverable Chromium	mg/kg dry wt	38	-	10	-	9.1	-	15.4	-
Total Recoverable Copper	mg/kg dry wt	16.7	-	4.7	-	4.4	-	13.9	-
Total Recoverable Lead	mg/kg dry wt	32	-	9.9	-	7.3	-	16.1	-
Total Recoverable Mercury	mg/kg dry wt	0.06	-	0.05	-	0.05	-	0.07	-
Total Recoverable Nickel	mg/kg dry wt	7.5	-	5.6	-	5.9	-	8.2	-
Total Recoverable Zinc	mg/kg dry wt	310	-	57	-	47	-	280	-
Polycyclic Aromatic Hydrocarbons Trace in Soil
1-Methylnaphthalene	mg/kg dry wt	0.003	0.0012	< 0.002	0.0555556	< 0.002	<0.013	< 0.003	<0.002830
2-Methylnaphthalene	mg/kg dry wt	0.003	0.0012	< 0.002	0.0555556	< 0.002	<0.013	< 0.003	<0.002830
Acenaphthene	mg/kg dry wt	0.009	0.0036	< 0.002	0.0555556	< 0.002	<0.013	< 0.003	<0.002830
Acenaphthylene	mg/kg dry wt	0.025	0.01	< 0.002	0.0555556	< 0.002	<0.013	< 0.003	<0.002830
Anthracene	mg/kg dry wt	0.061	0.0244	< 0.002	0.0555556	< 0.002	<0.013	< 0.003	<0.002830
Benzo[a]anthracene	mg/kg dry wt	0.36	0.144	0.003	0.00833333	< 0.002	<0.013	0.016	0.0150943
Benzo[a]pyrene (BAP)	mg/kg dry wt	0.41	0.164	0.002	0.00555556	< 0.002	<0.013	0.023	0.0216981
Benzo[b]fluoranthene + Benzo[j]fluoranthene	mg/kg dry wt	0.44	0.176	0.004	0.0111111	< 0.002	<0.013	0.034	0.0320755
Benzo[e]pyrene	mg/kg dry wt	0.25	0.1	< 0.002	0.0555556	< 0.002	<0.013	0.021	0.0198113
Benzo[g,h,i]perylene	mg/kg dry wt	0.25	0.1	< 0.002	0.0555556	< 0.002	<0.013	0.022	0.0207547
Benzo[k]fluoranthene	mg/kg dry wt	0.181	0.0724	< 0.002	0.0555556	< 0.002	<0.013	0.012	0.0113208
Chrysene	mg/kg dry wt	0.35	0.14	< 0.002	0.0555556	< 0.002	<0.013	0.02	0.0188679
Dibenzo[a,h]anthracene	mg/kg dry wt	0.055	0.022	< 0.002	0.0555556	< 0.002	<0.013	< 0.003	<0.002830
Fluoranthene	mg/kg dry wt	0.72	0.288	0.003	0.00833333	< 0.002	<0.013	0.036	0.0339623
Fluorene	mg/kg dry wt	0.011	0.0044	< 0.002	0.0555556	< 0.002	<0.013	< 0.003	<0.002830
Indeno(1,2,3-c,d)pyrene	mg/kg dry wt	0.29	0.116	< 0.002	0.0555556	< 0.002	<0.013	0.024	0.0226415
Naphthalene	mg/kg dry wt	< 0.011	0.0044	< 0.010	0.0277778	< 0.010	<0.06	< 0.013	<0.0122
Perylene	mg/kg dry wt	0.096	0.0384	< 0.002	0.0555556	< 0.002	<0.013	0.007	0.00660377
Phenanthrene	mg/kg dry wt	0.24	0.096	< 0.002	0.0555556	< 0.002	<0.013	0.012	0.0113208
Benzo[a]pyrene Potency Equivalency Factor (PEF) NES	mg/kg dry wt	0.61	0.244	< 0.005	0.0138889	< 0.005	<0.03	0.034	0.0320755
Benzo[a]pyrene Toxic Equivalence (TEF)	mg/kg dry wt	0.61	0.244	< 0.006	0.0166667	< 0.006	<0.04	0.034	0.0320755
Pyrene	mg/kg dry wt	0.74	0.296	0.003	0.00833333	< 0.002	<0.013	0.036	0.0339623

## Sheet: Sheet1
NORMALIZED TO 1% ORGANIC CARBON
		HUM DRAIN	HUM ESTUARY	OLD T ESTUARY	OLD T RIVERBED
1-Methylnaphthalene	mg/kg dry wt	0.0012	0.0555556	<0.013	<0.003
2-Methylnaphthalene	mg/kg dry wt	0.0012	0.0555556	<0.013	<0.003
Acenaphthene	mg/kg dry wt	0.0036	0.0555556	<0.013	<0.003
Acenaphthylene	mg/kg dry wt	0.01	0.0555556	<0.013	<0.003
Anthracene	mg/kg dry wt	0.0244	0.0555556	<0.013	<0.003
Benzo[a]anthracene	mg/kg dry wt	0.144	0.00833333	<0.013	0.0150943
Benzo[a]pyrene (BAP)	mg/kg dry wt	0.164	0.00555556	<0.013	0.0216981
Benzo[b]fluoranthene + Benzo[j]fluoranthene	mg/kg dry wt	0.176	0.0111111	<0.013	0.0320755
Benzo[e]pyrene	mg/kg dry wt	0.1	0.0555556	<0.013	0.0198113
Benzo[g,h,i]perylene	mg/kg dry wt	0.1	0.0555556	<0.013	0.0207547
Benzo[k]fluoranthene	mg/kg dry wt	0.0724	0.0555556	<0.013	0.0113208
Chrysene	mg/kg dry wt	0.14	0.0555556	<0.013	0.0188679
Dibenzo[a,h]anthracene	mg/kg dry wt	0.022	0.0555556	<0.013	<0.003
Fluoranthene	mg/kg dry wt	0.288	0.00833333	<0.013	0.0339623
Fluorene	mg/kg dry wt	0.0044	0.0555556	<0.013	<0.003
Indeno(1,2,3-c,d)pyrene	mg/kg dry wt	0.116	0.0555556	<0.013	0.0226415
Naphthalene	mg/kg dry wt	0.0044	0.0277778	<0.06	<0.012
Perylene	mg/kg dry wt	0.0384	0.0555556	<0.013	0.00660377
Phenanthrene	mg/kg dry wt	0.096	0.0555556	<0.013	0.0113208
Benzo[a]pyrene Potency Equivalency Factor (PEF) NES	mg/kg dry wt	0.244	0.0138889	<0.03	0.0320755
Benzo[a]pyrene Toxic Equivalence (TEF)	mg/kg dry wt	0.244	0.0166667	<0.04	0.0320755
Pyrene	mg/kg dry wt	0.296	0.00833333	<0.013	0.0339623
