# Supplementary material for: Assessment of the ecotoxicity of urban estuarine sediment using benthic and pelagic copepod bioassays
Source: PeerJ. 2018 May 30;6:e4936. doi: 10.7717/peerj.4936 (PMC5984583; doi:10.7717/peerj.4936)
Supplement: Supplemental Information 8 [file peerj-06-4936-s008.csv]

Treatment	Head Length	Tail Length	Head Intensity	Tail Intensity	Tail Moment	Total Area	Mean Grey Level	Total Intensity	Width
Neg Control	22.87639546	12.08564288	89.05315579	10.94684421	0.850497749	335.9070961	78.18247366	140963	19.42335464
Neg Control	18.56009443	22.44476536	98.60859255	1.391407449	0.197752695	197.8554277	54.00376648	57352	17.26520412
Neg Control	27.19269649	11.65401278	100	0	0	389.0038917	28.80363985	60142	22.87639546
Neg Control	11.65401278	6.042821442	80.44360791	19.55639209	0.798123821	100.2318457	50.36431227	27096	11.65401278
Neg Control	25.46617608	11.22238268	99.73690064	0.263099356	0.003191644	343.1729734	70.77578719	130369	20.71824494
Neg Control	28.0559567	17.69683422	99.94830161	0.051698388	0.008479541	473.5861555	61.63571991	156678	25.46617608
Neg Control	19.42335464	8.63260206	99.29544302	0.70455698	0.045131504	217.0447959	47.39227468	55212	16.83357402
Neg Control	21.14987505	17.69683422	99.94075927	0.059240731	0.007926726	224.4969777	50.43070539	60769	16.40194391
Neg Control	11.65401278	9.927492369	88.45726285	11.54273715	0.544988985	186.3045458	64.768	64768	16.83357402
Neg Control	17.69683422	10.35912247	99.67077315	0.329226848	0.015576456	176.9893185	49.55789474	47080	15.10705361
Neg Control	15.97031381	8.63260206	90.561659	9.438340998	0.381324721	168.4193094	51.95575221	46968	15.97031381
Neg Control	24.60291587	9.064232163	100	0	0	277.4074687	65.33512424	97284	19.42335464
Neg Control	25.46617608	13.8121633	93.89562458	6.10437542	0.431574272	408.7521736	52.85597083	115966	21.58150515
Neg Control	28.0559567	19.42335464	95.96515449	4.034845509	0.210137144	340.5647098	56.26586433	102854	21.14987505
Neg Control	15.97031381	6.042821442	100	0	0	140.4736276	56.46153846	42572	14.2437934
Neg Control	14.2437934	6.474451545	99.70813335	0.291866649	0.017720966	126.3144821	45.48082596	30836	14.2437934
Neg Control	17.69683422	15.10705361	93.99007723	6.009922766	0.726337803	183.5099776	59.54619289	58653	18.56009443
Neg Control	24.60291587	16.40194391	96.31259205	3.687407953	0.238270624	374.2858326	54.07665505	108640	22.44476536
Neg Control	17.69683422	6.042821442	99.99048661	0.00951339	4.11E-05	145.8764594	53.69859515	42046	12.94890309
Neg Control	21.14987505	20.28661484	93.7508383	6.249161698	0.798908579	299.9503188	50.93850932	82011	18.99172453
Neg Control	27.19269649	18.56009443	83.209918	16.790082	1.617091497	490.3535646	67.88183891	178665	23.30802556
Neg Control	15.10705361	6.906081648	99.98492652	0.015073483	0.000162654	114.7636002	64.61850649	39805	12.94890309
Neg Control	14.2437934	30.21410721	84.34873535	15.65126465	1.051109483	158.358864	59.63058824	50686	14.6754235
Neg Control	29.78247711	12.08564288	98.33281934	1.667180662	0.040179683	458.3091827	110.7219512	272376	25.46617608
Neg Control	24.60291587	31.94062762	53.74273651	46.25726349	5.045018086	923.1390246	72.41473259	358815	38.41507917
Neg Control	15.97031381	8.63260206	94.72799832	5.27200168	0.286991862	139.7284094	31.74	23805	13.38053319
Neg Control	26.32943628	19.42335464	92.82084264	7.179157359	0.643577306	524.4472965	61.8625222	174143	25.89780618
Neg Control	17.69683422	10.35912247	84.18980369	15.81019631	0.959842009	253.1878778	39.80721118	54098	19.42335464
Neg Control	24.60291587	19.42335464	99.35519044	0.644809565	0.026724325	473.0272419	41.90153604	106388	37.98344907
Neg Control	16.83357402	25.89780618	75.08703982	24.91296018	1.670553706	255.2372278	35.43138686	48541	18.12846433
Neg Control	15.97031381	19.85498474	64.4543286	35.5456714	4.201389865	275.9170324	27.1735314	40244	16.40194391
Neg Control	19.42335464	8.63260206	99.07542035	0.924579652	0.038968953	258.2181005	58.05844156	80469	19.42335464
Neg Control	25.46617608	13.38053319	95.16420577	4.835794234	0.419361017	492.0303055	53.4165089	141073	29.35084701
Neg Control	27.19269649	26.76106639	86.50942205	13.49057795	1.134110165	568.6014739	57.06618611	174166	28.4875868
Neg Control	28.9192169	13.8121633	95.85826787	4.141732125	0.240201608	538.0475284	34.42763158	99427	28.4875868
Neg Control	22.87639546	19.85498474	99.48945744	0.51054256	0.039647122	300.3229279	43.01364764	69338	19.42335464
Neg Control	23.73965567	15.10705361	86.90861191	13.09138809	1.192388683	439.6787282	50.18177966	118429	22.87639546
Neg Control	21.14987505	13.8121633	89.44339584	10.55660416	0.797938318	348.9484143	52.04698345	97484	22.01313525
Neg Control	25.46617608	12.94890309	95.55077821	4.449221795	0.434951086	420.861969	35.21115538	79542	23.73965567
Neg Control	22.01313525	11.65401278	86.18166117	13.81833883	0.876124716	293.6159642	57.31091371	90322	17.69683422
Neg Control	21.14987505	23.30802556	93.15725995	6.84274005	0.488830893	286.3500869	26.43266103	40627	18.56009443
Neg Control	24.60291587	7.337711751	100	0	0	258.2181005	46.4004329	64311	19.42335464
Neg Control	22.01313525	10.79075258	98.80804285	1.191957145	0.104546117	297.5283597	49.32874139	78778	18.99172453
Neg Control	21.14987505	13.8121633	87.88548796	12.11451204	0.881222664	379.8749689	51.01716528	104024	22.87639546
Neg Control	21.14987505	30.64573731	78.23214444	21.76785556	2.715173864	415.0865281	45.51660682	101411	24.17128577
Neg Control	20.28661484	40.57322968	55.47212531	44.52787469	6.022777164	578.4756148	27.87954911	86566	24.17128577
Neg Control	20.28661484	15.10705361	85.11432646	14.88567354	1.065543807	317.4629461	36.625	62409	21.14987505
Neg Control	19.42335464	21.58150515	92.91867176	7.081328241	0.643464664	289.3309597	37.60012878	58393	19.42335464
Neg Control	25.46617608	32.37225773	71.04124855	28.95875145	3.27949508	778.9393061	38.37407319	160442	30.64573731
Neg Control	26.32943628	8.200971957	99.86273324	0.137266763	0.001014253	263.4346278	30.39745403	42982	16.40194391
Neg Control	22.87639546	12.51727299	98.74091623	1.25908377	0.121887506	336.0934007	41.64855876	75134	20.28661484
Neg Control	22.01313525	13.38053319	89.40783313	10.59216687	0.802406089	344.4771052	33.50027042	61942	20.71824494
Neg Control	17.69683422	12.51727299	68.97787494	31.02212506	2.013768152	322.1205597	41.79930596	72271	22.87639546
Neg Control	20.28661484	12.94890309	89.47735403	10.52264597	0.668630177	279.6431233	43.95203198	65972	18.99172453
Neg Control	22.01313525	13.8121633	91.92874149	8.071258513	0.68898068	347.0853689	38.77831455	72244	20.71824494
Neg Control	21.14987505	31.07736742	86.4374412	13.5625588	1.381287097	430.9224145	46.41028967	107347	22.44476536
Neg Control	22.87639546	25.89780618	90.51964269	9.480357314	1.037350876	475.0765919	40.82745098	104110	28.0559567
Neg Control	31.50899752	34.53040824	94.4090543	5.590945701	0.876294757	898.5468245	59.46568526	286803	31.50899752
Neg Control	28.0559567	11.65401278	99.07778496	0.92221504	0.01362969	432.9717645	39.93975904	92820	23.30802556
Neg Control	28.0559567	14.6754235	97.79638794	2.203612063	0.224666241	534.507742	49.44510282	141858	27.19269649
Neg Control	22.01313525	12.08564288	92.26453548	7.735464517	0.546463933	320.6301234	50.74840209	87338	20.28661484
Neg Control	23.73965567	15.97031381	91.95161692	8.048383082	0.625252672	391.0532417	42.10481182	88378	21.58150515
Neg Control	26.32943628	10.79075258	100	0	0	376.148878	31.16344725	62919	22.44476536
Neg Control	24.60291587	13.8121633	97.02504759	2.974952413	0.229632503	367.2062598	40.24809741	79329	20.71824494
Neg Control	24.60291587	16.83357402	90.72909421	9.270905792	0.844765797	484.0192101	53.67474981	139447	24.17128577
Neg Control	23.73965567	15.97031381	78.63909293	21.36090707	1.723569397	464.2709282	52.06139647	129737	26.32943628
Neg Control	26.32943628	17.26520412	91.31930215	8.680697851	0.808554672	494.2659601	51.50697324	136648	24.60291587
Neg Control	19.42335464	10.79075258	97.27160355	2.728396449	0.202151696	246.8535232	33.58113208	44495	19.42335464
Neg Control	24.60291587	9.927492369	100	0	0	350.6251553	62.83475027	118255	22.87639546
Neg Control	20.28661484	19.85498474	92.72481749	7.275182513	0.461750891	285.4185642	46.404047	71091	18.56009443
Neg Control	13.38053319	24.60291587	89.48252688	10.51747312	0.854760159	342.4277552	53.43199129	98208	24.17128577
Neg Control	21.14987505	9.495862266	99.72740725	0.272592746	0.001725669	242.009605	29.65280985	38519	18.56009443
Neg Control	17.69683422	17.26520412	42.04475436	57.95524564	4.336234595	380.4338826	32.58619001	66541	22.01313525
Neg Control	24.60291587	12.51727299	98.70722735	1.292772647	0.130341737	410.4289145	68.61007717	151148	23.30802556
Neg Control	19.42335464	10.79075258	90.15034356	9.849656441	0.648353485	284.1144324	66.99409836	102166	18.56009443
Neg Control	19.42335464	9.495862266	89.67607794	10.32392206	0.529971197	274.0539869	66.04554725	97153	20.71824494
Neg Control	29.78247711	24.17128577	99.45636382	0.543636176	0.122616626	546.0586238	36.40020471	106689	27.62432659
Neg Control	23.73965567	34.53040824	84.78314831	15.21685169	1.481211778	495.7563965	54.50206689	145030	23.73965567
Neg Control	32.37225773	24.60291587	88.42865664	11.57134336	1.280515035	768.6925561	54.85579254	226335	29.78247711
Neg Control	21.14987505	10.79075258	94.73059413	5.269405866	0.39032017	313.3642461	51.58442331	86765	20.28661484
Neg Control	27.19269649	19.42335464	91.77020042	8.229799583	0.720427319	501.1592283	32.79405204	88216	25.03454598
Neg Control	25.46617608	38.41507917	64.12620372	35.87379628	4.173447492	910.4703155	61.34663393	299801	32.80388783
Neg Control	21.14987505	27.62432659	63.69221011	36.30778989	3.024183951	577.171483	54.96191091	170272	34.09877814
Neg Control	9.064232163	59.99658432	4.952611256	95.04738874	17.09205713	549.4121057	43.47066802	128195	22.44476536
Neg Control	22.87639546	25.46617608	93.16266128	6.837338716	0.636300882	384.1599735	35.55674103	73318	23.30802556
Neg Control	22.01313525	25.03454598	91.07442741	8.925572587	0.716241166	361.9897325	57.61605764	111948	20.28661484
Neg Control	22.01313525	11.65401278	98.3536838	1.6463162	0.110366485	342.9866689	44.57468767	82062	21.14987505
Neg Control	29.78247711	23.73965567	78.59542742	21.40457258	2.560053837	806.884988	60.54375433	262215	28.9192169
Neg Control	28.9192169	27.19269649	87.07185702	12.92814298	1.839983138	782.665397	60.67817186	254909	29.78247711
Neg Control	26.32943628	14.6754235	96.98251966	3.017480342	0.29875435	459.6133146	35.82691528	88385	23.73965567
Neg Control	19.42335464	16.83357402	84.36394779	15.63605221	1.084685155	263.2483233	44.62349611	63053	18.12846433
Neg Control	22.87639546	35.82529855	82.27736545	17.72263455	2.069809905	489.794651	44.02396348	115739	22.87639546
Neg Control	22.01313525	13.8121633	85.04190356	14.95809644	1.126833597	408.7521736	54.11349134	118725	24.17128577
Neg Control	34.96203834	18.99172453	95.63020228	4.369797724	0.443548137	775.3995197	52.68020183	219255	31.50899752
Neg Control	39.27833937	18.12846433	92.78454836	7.215451642	0.644471944	811.7289062	62.37411063	271764	32.80388783
Neg Control	23.73965567	10.79075258	99.95532451	0.044675493	0.004820822	345.408628	53.1218986	98488	22.01313525
Neg Control	31.50899752	15.10705361	99.99311369	0.006886307	0.001040318	581.6427921	65.11915439	203302	29.35084701
Neg Control	32.37225773	20.71824494	70.69032387	29.30967613	2.612300647	890.7220336	55.54716586	265571	40.14159958
Neg Control	22.01313525	11.65401278	98.80523115	1.19476885	0.117526536	358.8225553	57.8847352	111486	22.01313525
Neg Control	26.32943628	17.69683422	89.92981088	10.07018912	0.832015389	527.8007783	65.17613837	184644	26.32943628
Neg Control	27.19269649	25.03454598	73.35185782	26.64814218	2.500373246	772.0460379	61.39913127	254438	34.53040824
Neg Control	20.28661484	28.4875868	59.41549272	40.58450728	3.261569849	482.1561646	34.20363215	88519	28.0559567
Neg Control	26.32943628	18.99172453	99.69007624	0.309923759	0.055007221	404.6534735	44.56629834	96798	22.87639546
Neg Control	18.56009443	23.30802556	65.5092819	34.4907181	3.456933187	344.2908007	27.66287879	51121	18.99172453
Neg Control	27.19269649	40.14159958	73.08333439	26.91666561	4.62585842	821.4167426	35.92061692	158374	27.62432659
Neg Control	22.87639546	17.26520412	89.2923471	10.7076529	1.223787142	427.5689327	47.62745098	109305	21.14987505
Neg Control	39.27833937	11.65401278	100	0	0	429.4319781	48.79566161	112474	24.60291587
Neg Control	27.19269649	26.32943628	89.70109081	10.29890919	0.850774943	496.3153101	42.3963964	112944	25.89780618
Neg Control	35.82529855	11.65401278	100	0	0	592.6347603	42.50613015	135212	31.50899752
Neg Control	27.19269649	12.08564288	99.59078494	0.40921506	0.03196828	430.1771963	44.87353833	103613	25.03454598
Neg Control	25.46617608	19.42335464	90.47569236	9.524307644	1.169980695	597.1060694	47.72418097	152956	28.4875868
Neg Control	25.46617608	13.38053319	88.28021696	11.71978304	0.808670186	492.4029146	56.08323874	148228	26.76106639
Neg Control	20.28661484	32.37225773	49.76602067	50.23397933	6.008935725	562.826033	27.5163853	83127	23.73965567
Neg Control	34.09877814	25.46617608	98.5904668	1.409533196	0.201231302	870.4148381	58.20505137	271934	34.09877814
Neg Control	34.96203834	29.78247711	94.41625391	5.583746095	0.909040647	1040.510888	62.06786034	346649	34.53040824
Neg Control	28.9192169	16.83357402	99.93489353	0.06510647	0.010739818	514.2005465	51.19818841	141307	26.76106639
Neg Control	41.86811999	18.99172453	99.22209597	0.777904029	0.043385597	1099.383125	62.0423657	366112	40.14159958
Neg Control	41.00485979	28.4875868	99.28587	0.714129999	0.079199924	916.6183655	57.80528455	284402	35.39366845
Neg Control	34.96203834	26.76106639	99.98458978	0.01541022	0.004057424	785.6462698	69.24685796	292014	34.09877814
Neg Control	41.00485979	14.2437934	100	0	0	776.3310425	66.9212863	278861	34.09877814
Neg Control	26.32943628	34.53040824	68.76630745	31.23369255	6.580661183	809.6795562	31.8354809	138357	27.19269649
Neg Control	25.46617608	11.65401278	99.75129766	0.248702335	0.01670118	373.1680053	62.23015477	124647	22.44476536
Neg Control	23.73965567	12.94890309	95.33810148	4.661898519	0.385231892	412.1056554	57.58273056	127373	23.30802556
Neg Control	23.73965567	18.56009443	91.65434612	8.345653878	0.675671965	436.3252463	52.85098207	123777	23.30802556
Neg Control	24.60291587	24.17128577	65.86694534	34.13305466	3.168998234	809.3069471	57.93531308	251671	33.23551793
Neg Control	32.37225773	24.60291587	93.48618229	6.513817705	0.748965945	796.638238	54.93826006	234916	31.50899752
Neg Control	25.46617608	14.2437934	99.82836665	0.171633346	0.016212587	375.0310508	52.67759563	106040	22.44476536
Neg Control	28.9192169	21.14987505	99.71159037	0.288409627	0.034978804	592.4484557	44.26792453	140772	31.94062762
Neg Control	23.73965567	38.84670927	72.05703704	27.94296296	3.72351943	607.3528194	41.41104294	135000	24.17128577
Poss Control	15.97031381	26.32943628	59.82507438	40.17492562	3.786844288	333.8577461	65.46149554	117307	18.99172453
Poss Control	28.0559567	40.14159958	62.26061356	37.73938644	6.796820408	1308.60313	19.44006264	136547	32.37225773
Poss Control	29.78247711	41.86811999	52.42282192	47.57717808	10.05589409	1663.699594	25.9431131	231672	40.14159958
Poss Control	24.60291587	29.78247711	59.83621358	40.16378642	5.479231646	801.8547653	21.87430297	94147	25.46617608
Poss Control	21.14987505	53.95376288	21.75133262	78.24866738	21.38218994	1682.516353	11.75750194	106182	34.96203834
Poss Control	41.00485979	76.39852823	35.42206284	64.57793716	16.80392075	3429.680384	14.61757836	269095	63.44962514
Poss Control	24.60291587	53.52213277	42.39840479	57.60159521	12.34782141	1499.565289	13.76966083	110832	33.23551793
Poss Control	28.9192169	33.23551793	62.6547388	37.3452612	4.456461564	1090.99942	33.17605874	194279	31.94062762
Poss Control	29.78247711	56.11191339	52.46127579	47.53872421	11.08298834	1501.800944	24.12256544	194452	39.27833937
Poss Control	23.73965567	39.70996948	46.58541903	53.41458097	7.08125043	1020.203693	31.8265157	174282	29.35084701
Poss Control	28.9192169	71.218967	24.40825573	75.59174427	21.72771746	4616.440341	16.45998628	407862	63.01799504
Poss Control	10.79075258	66.03940576	9.453418723	90.54658128	26.95850056	1118.572493	16.87858095	101339	30.21410721
Poss Control	27.19269649	56.11191339	41.46180723	58.53819277	13.55296372	2137.099445	46.03303984	528045	41.43648989
Poss Control	28.9192169	37.12018886	54.89480441	45.10519559	7.672133148	1195.516271	29.37603241	188506	32.80388783
Poss Control	25.46617608	37.98344907	37.3319324	62.6680676	11.49387619	523.5157738	19.98327402	56153	22.44476536
Poss Control	19.42335464	81.14645937	26.85398453	73.14601547	20.02855293	1236.503271	36.17462709	240091	26.32943628
Poss Control	15.10705361	69.06081648	22.86717639	77.13282361	17.59906509	1268.361348	16.52173913	112480	31.94062762
Poss Control	28.0559567	45.32116082	75.90867929	24.09132071	4.189109159	893.7029064	50.18428184	240734	29.35084701
Poss Control	18.56009443	46.61605113	45.19134106	54.80865894	9.785422685	721.557506	19.26284534	74605	21.58150515
Poss Control	34.96203834	41.43648989	80.53461201	19.46538799	2.079395681	713.7327151	48.50352388	185817	24.17128577
Poss Control	16.83357402	44.88953071	66.18970154	33.81029846	4.624475695	523.7020783	42.86161508	120484	25.03454598
Poss Control	19.42335464	44.45790061	59.73259993	40.26740007	5.828394837	698.0831332	32.89591673	123261	26.76106639
Poss Control	20.28661484	52.65887257	26.78898505	73.21101495	15.6448423	1512.792912	19.5658867	158875	37.98344907
Poss Control	20.28661484	41.43648989	51.92442218	48.07557782	6.777340222	878.4259336	30.31855779	142952	29.35084701
Poss Control	26.32943628	31.50899752	88.33576109	11.66423891	1.161661184	569.9056057	56.32984636	172313	28.0559567
Poss Control	22.87639546	44.02627051	50.23639652	49.76360348	7.51631445	908.7935746	28.79089791	140442	29.35084701
Poss Control	32.37225773	42.2997501	72.95799439	27.04200561	5.595491079	1133.104248	27.65011509	168168	28.4875868
Poss Control	24.60291587	38.84670927	46.66079923	53.33920077	9.703062082	1046.658938	16.98860805	95442	30.64573731
Poss Control	24.60291587	26.32943628	90.49855939	9.501440607	1.791862337	625.6106649	40.82638475	137095	25.03454598
Poss Control	23.73965567	46.61605113	50.29873312	49.70126688	7.585253787	944.0051337	18.9273732	95905	29.78247711
Poss Control	25.46617608	40.14159958	57.22332568	42.77667432	8.333929086	1135.153598	21.15345478	128888	27.62432659
Poss Control	28.0559567	25.89780618	88.70834258	11.29165742	1.097547387	638.8382877	43.34295713	148623	26.76106639
Poss Control	25.46617608	43.1630103	50.77859023	49.22140977	7.632548314	1224.207171	26.01582712	170950	31.94062762
Poss Control	18.56009443	41.00485979	52.1337856	47.8662144	6.77385854	751.5525379	15.71269212	63385	26.76106639
Poss Control	19.42335464	44.88953071	35.44457642	64.55542358	12.58234597	757.1416743	8.908218504	36203	24.17128577
Poss Control	22.01313525	37.55181896	72.18290409	27.81709591	5.112349071	671.4415832	32.14872364	115864	23.73965567
Poss Control	32.37225773	25.89780618	92.52931975	7.470680253	0.695722159	567.4836466	37.14674984	113149	27.19269649
Poss Control	28.9192169	27.62432659	80.30079693	19.69920307	3.170703166	701.064006	22.17512623	83445	31.07736742
Poss Control	26.32943628	34.09877814	68.66885342	31.33114658	5.289015693	814.7097789	25.02789847	109447	27.19269649
Poss Control	28.9192169	27.62432659	83.64025797	16.35974203	1.528550647	713.1738014	33.0522466	126524	29.78247711
Poss Control	27.19269649	28.9192169	82.84751172	17.15248828	3.350208157	801.2958516	14.27760986	61408	26.32943628
Poss Control	27.19269649	17.69683422	94.83543662	5.164563384	0.677743294	531.1542602	27.6552087	78845	22.87639546
Poss Control	26.32943628	37.98344907	39.19399406	60.80600594	10.08319515	1246.191107	14.33771864	95905	41.43648989
Poss Control	12.51727299	58.70169401	20.62172092	79.37827908	22.35360219	894.4481245	13.77608831	66139	21.58150515
Poss Control	7.337711751	65.17614556	1.047451872	98.95254813	22.05796387	1161.981452	27.85874619	173755	31.07736742
Poss Control	20.28661484	45.32116082	31.85464395	68.14535605	12.24382981	980.5208247	38.15903477	200831	28.0559567
Poss Control	17.69683422	37.55181896	30.55597796	69.44402204	14.81283081	689.140515	23.11138145	85489	25.03454598
Poss Control	7.337711751	66.47103586	0.975348044	99.02465196	22.08303496	1232.404571	21.97792895	145384	32.80388783
Poss Control	8.200971957	54.38539298	1.649545452	98.35045455	20.99835062	1184.524302	25.55347594	162469	31.94062762
Poss Control	19.42335464	43.1630103	27.81813185	72.18186815	16.17134237	864.2667881	16.47057556	76407	29.35084701
Poss Control	39.27833937	53.52213277	74.00172481	25.99827519	6.050956993	1782.748199	36.11098338	345546	38.41507917
Poss Control	41.00485979	66.90266597	66.59837126	33.40162874	9.466005383	2606.027987	27.63482985	386556	47.91094143
Poss Control	30.64573731	42.7313802	61.81619455	38.18380545	5.308727891	972.1371201	21.04062859	109790	31.50899752
Poss Control	35.82529855	43.5946404	77.49607438	22.50392562	4.431745219	1461.931771	25.56454696	200605	35.39366845
Poss Control	31.50899752	26.32943628	77.61775475	22.38224525	2.60252514	938.974911	39.82837302	200735	31.94062762
Poss Control	21.14987505	38.84670927	28.5878034	71.4121966	12.10156852	1086.341807	11.07168582	64559	31.94062762
Poss Control	22.01313525	29.78247711	51.61476658	48.38523342	7.978447747	729.0096878	9.733197036	38086	26.32943628
Poss Control	22.01313525	43.5946404	53.30990581	46.69009419	5.466146567	889.2315973	24.98072491	119233	31.94062762
Poss Control	22.01313525	36.25692865	51.81119649	48.18880351	8.507767019	750.6210152	9.948870688	40084	25.03454598
Poss Control	28.9192169	31.94062762	82.81148598	17.18851402	2.441049781	811.9152107	27.22556218	118649	27.19269649
Poss Control	33.23551793	41.43648989	54.47251063	45.52748937	6.648358609	1293.698766	25.09086982	174231	32.80388783
Poss Control	14.2437934	24.17128577	48.09237675	51.90762325	5.157000103	322.3068643	7.984393064	13813	22.01313525
Poss Control	15.97031381	15.53868371	76.19047619	23.80952381	2.223155278	174.3810549	12.13782051	11361	10.79075258
Poss Control	16.83357402	28.4875868	58.16833266	41.83166734	4.634786807	454.9557009	19.21334971	46919	21.58150515
Poss Control	22.01313525	31.50899752	69.55561954	30.44438046	4.20255572	604.7445558	19.25878004	62514	22.44476536
Poss Control	16.83357402	38.41507917	56.24506319	43.75493681	5.630896609	723.4205515	20.86634046	81024	25.03454598
Poss Control	26.32943628	22.01313525	96.62209321	3.377906792	0.387687937	521.0938147	45.07829818	126084	25.46617608
Poss Control	19.42335464	41.43648989	7.911754339	92.08824566	14.93462325	816.0139107	31.73995434	139021	28.9192169
Poss Control	36.68855876	25.46617608	99.95154337	0.048456634	0.007332098	860.1680881	47.82672731	220816	33.23551793
Poss Control	18.56009443	44.02627051	26.64170186	73.35829814	11.93438148	937.4844746	12.47118442	62755	31.50899752
Poss Control	40.14159958	47.91094143	72.10413251	27.89586749	4.736270483	1290.15898	20.43494585	141512	34.96203834
Poss Control	28.0559567	26.76106639	93.24889684	6.751103155	0.638229757	651.1343877	54.98597997	192176	27.62432659
Poss Control	34.96203834	62.58636494	72.75927286	27.24072714	6.344483756	1586.755817	35.32358812	300851	38.41507917
Poss Control	25.46617608	31.50899752	92.2314239	7.768576095	1.130782557	651.3206922	59.89187643	209382	26.32943628
Poss Control	33.23551793	42.7313802	83.63568366	16.36431634	2.574301524	795.8930198	45.69124532	195193	28.0559567
Poss Control	28.9192169	54.38539298	31.8957121	68.1042879	14.33363832	2026.434545	33.88756091	368595	48.34257154
Poss Control	34.96203834	69.92407669	72.38247342	27.61752658	10.24340075	2195.040159	43.4715668	512182	41.00485979
Poss Control	10.79075258	90.21069153	1.18459909	98.81540091	31.830905	2409.104082	34.46260923	445636	44.02627051
Poss Control	22.87639546	43.5946404	39.71699638	60.28300362	9.486053517	1296.865944	30.2235311	210386	38.41507917
Poss Control	33.23551793	61.72310473	88.75609259	11.24390741	3.775321427	1243.955453	58.04418152	387561	30.21410721
Poss Control	28.0559567	67.76592617	44.49400578	55.50599422	14.50352347	2082.884822	21.31601073	238313	44.02627051
Poss Control	53.09050267	108.3391559	63.41653777	36.58346223	16.78538839	3218.411029	32.48555716	561188	50.06909195
Poss Control	8.200971957	75.10363793	0.581323925	99.41867608	28.82593329	1750.144904	43.32573983	407002	44.45790061
Poss Control	26.32943628	44.02627051	34.27539191	65.72460809	11.8189044	1366.730148	43.39013086	318310	38.84670927
Poss Control	35.82529855	90.64232163	44.35482398	55.64517602	17.73049562	3869.359112	34.25870287	711519	50.50072205
Poss Control	34.09877814	55.68028329	31.02000628	68.97999372	17.03384181	2871.511965	22.73340686	350390	59.13332411
Poss Control	36.68855876	61.29147463	71.75842779	28.24157221	6.376493335	2091.268527	31.10138085	349113	42.7313802
Poss Control	34.09877814	47.47931133	77.634902	22.365098	3.793725069	1067.152439	58.89594972	337356	33.23551793
Poss Control	51.36398226	98.41166349	59.85444259	40.14555741	18.20289319	3210.399934	22.56557567	388850	49.20583174
Poss Control	34.09877814	91.50558184	44.44114326	55.55885674	25.10042346	5128.777842	27.63155218	760669	47.47931133
Poss Control	31.50899752	29.78247711	79.87788107	20.12211893	3.120991521	1017.968038	63.21394583	345401	29.78247711
Poss Control	26.32943628	30.64573731	82.31776622	17.68223378	2.860016689	742.4236151	49.8966123	198838	27.19269649
Poss Control	20.28661484	54.81702308	43.89633407	56.10366593	9.220726861	788.440838	65.32726843	276465	28.0559567
Poss Control	34.96203834	58.27006391	36.07845072	63.92154928	19.91494148	5147.594601	15.40325733	425592	70.35570679
Poss Control	25.46617608	72.94548741	30.154776	69.845224	21.47349387	3061.169993	16.39322013	269357	52.65887257
Poss Control	20.28661484	63.01799504	31.64261579	68.35738421	18.55484748	3558.789434	16.825568	321402	53.52213277
Poss Control	22.87639546	70.78733689	17.70164028	82.29835972	23.11012697	1932.164445	9.799344326	101629	44.45790061
Poss Control	25.46617608	72.94548741	30.154776	69.845224	21.47349387	3061.169993	16.39322013	269357	52.65887257
Poss Control	34.96203834	57.8384338	36.22645402	63.77354598	19.78200536	5179.452679	15.3413906	426506	71.218967
Poss Control	20.28661484	63.01799504	31.64261579	68.35738421	18.55484748	3558.789434	16.825568	321402	53.52213277
Poss Control	9.064232163	99.7065538	0.890686133	99.10931387	44.88442704	4302.889791	16.48900242	380830	63.01799504
Poss Control	16.83357402	89.77906143	8.039673333	91.96032667	25.98513922	2568.953382	31.00964537	427592	44.88953071
Poss Control	1.294890309	85.4627604	0.653723946	99.34627605	38.73102833	4463.1117	19.22019536	460439	51.79561236
Poss Control	1.294890309	82.87297978	0.830392015	99.16960799	37.50865421	4156.454417	18.83294487	420163	49.63746185
Poss Control	9.064232163	73.37711751	3.055498616	96.94450138	33.05168972	1445.723276	20.11752577	156112	34.53040824
Poss Control	30.64573731	64.31288535	29.51036081	70.48963919	23.76689272	3438.995611	15.30716724	282555	49.63746185
Poss Control	46.18442102	59.56495422	77.47279127	22.52720873	5.26570947	2611.803428	21.54340538	302017	56.9751736
Poss Control	36.68855876	43.5946404	52.98072836	47.01927164	9.494773344	1872.174381	18.02637078	181147	42.2997501
Poss Control	17.69683422	69.92407669	9.496257927	90.50374207	30.95507936	2818.787778	17.1236616	259081	52.22724247
Poss Control	39.27833937	55.68028329	59.28516864	40.71483136	6.657111798	1187.69148	49.48815686	315487	34.09877814
Poss Control	28.9192169	71.218967	28.41288619	71.58711381	24.11493679	3937.360272	23.078783	487747	63.01799504
Poss Control	21.14987505	43.1630103	41.7918654	58.2081346	13.34632364	1629.046949	24.96031565	218253	37.55181896
Poss Control	37.55181896	50.50072205	63.42680822	36.57319178	9.179658174	2116.79225	32.37414188	367835	40.57322968
Poss Control	33.23551793	65.17614556	38.77446018	61.22553982	15.9055572	1814.047363	24.55191537	239062	44.45790061
Poss Control	50.50072205	55.68028329	71.09949437	28.90050563	6.577734939	2260.060445	34.17162641	414536	45.32116082
Poss Control	18.56009443	35.82529855	40.78779095	59.21220905	8.90310964	705.9079242	30.9553972	117290	22.44476536
Poss Control	53.09050267	49.20583174	76.57036289	23.42963711	6.915028915	4099.631531	36.42944785	801630	65.17614556
Poss Control	24.60291587	40.57322968	63.51267617	36.48732383	7.067140583	944.7503519	75.10786827	380872	28.0559567
Poss Control	44.45790061	65.60777566	72.56848466	27.43151534	7.21714303	2470.770887	59.2765043	786125	59.13332411
Poss Control	10.79075258	31.94062762	27.6188667	72.3811333	11.53668736	431.1087191	31.84788245	73696	17.69683422
Poss Control	46.18442102	82.87297978	62.16808288	37.83191712	12.1073587	5474.000166	26.16282077	768716	63.88125525
Poss Control	9.927492369	48.77420164	16.02909309	83.97090691	20.01125838	764.4075515	11.35973678	46609	25.89780618
Poss Control	37.55181896	57.8384338	66.92823765	33.07176235	9.725524585	3224.931688	16.34350087	282906	51.79561236
Poss Control	22.87639546	64.74451545	51.04801748	48.95198252	10.71282614	1380.144076	50.6587473	375280	28.9192169
Poss Control	25.46617608	40.14159958	58.00206303	41.99793697	8.063513898	1023.557175	48.8782308	268537	28.0559567
Poss Control	37.55181896	92.80047215	49.86489157	50.13510843	18.82099885	5751.407634	33.11010333	1022142	75.10363793
Poss Control	56.5435435	70.78733689	48.00581966	51.99418034	17.9432759	4781.13356	27.55944356	707258	49.63746185
Poss Control	22.87639546	45.75279092	44.16813812	55.83186188	9.403398833	2366.440341	28.89182806	366984	55.68028329
Poss Control	31.50899752	72.51385731	46.43965857	53.56034143	18.25686816	3886.312826	35.02281879	730576	65.17614556
HD	31.50899752	25.03454598	98.88213235	1.117867648	0.114713075	624.8654467	37.60673822	126133	26.76106639
HD	28.0559567	25.46617608	90.62051868	9.379481321	0.902325093	661.5674422	34.75894114	123429	30.21410721
HD	32.37225773	32.80388783	53.26993941	46.73006059	6.514229022	1189.927134	27.95772663	178566	39.27833937
HD	23.73965567	74.67200782	40.51951597	59.48048403	13.69638189	1193.094312	13.73016864	87928	31.50899752
HD	21.14987505	37.12018886	55.13786294	44.86213706	7.346683394	808.7480335	15.74867542	68365	29.78247711
HD	34.09877814	44.88953071	54.64248289	45.35751711	11.75218592	1677.85874	8.582833666	77297	39.70996948
HD	27.19269649	15.53868371	82.80302529	17.19697471	1.599523074	526.8692556	32.072843	90702	25.46617608
HD	20.28661484	15.10705361	90.62707112	9.372928881	0.699234165	291.7529188	25.05108557	39230	18.56009443
HD	27.19269649	25.89780618	85.83297945	14.16702055	1.235207551	557.050592	36.22809365	108322	26.76106639
HD	38.41507917	22.44476536	99.90413731	0.095862688	0.017348878	717.458806	34.1308751	131438	34.53040824
HD	29.78247711	20.28661484	98.37987965	1.620120352	0.16269427	584.9962739	35.08821656	110177	28.0559567
HD	55.68028329	71.6505971	89.19820833	10.80179167	3.057603272	1502.173553	27.79957832	224148	41.43648989
HD	42.7313802	23.73965567	99.95936393	0.040636069	0.008912179	783.5969198	31.00951022	130426	35.82529855
HD	24.60291587	25.03454598	95.30532189	4.694678106	0.600729216	389.1901962	22.82000957	47671	21.58150515
HD	28.9192169	25.89780618	94.13867222	5.861327775	0.569811338	553.1381966	41.36813742	122822	26.76106639
HD	34.09877814	28.0559567	91.38057678	8.619423221	0.85378438	729.5686015	37.19892748	145671	31.07736742
HD	38.41507917	28.9192169	82.92799902	17.07200098	1.780207415	1178.748861	36.25067172	229358	44.45790061
HD	34.09877814	32.37225773	53.88194417	46.11805583	6.213328383	1426.720212	36.90637242	282629	45.32116082
HD	21.14987505	15.10705361	75.18942447	24.81057553	2.044385882	427.7552372	35.12151568	80639	24.17128577
HD	33.23551793	9.495862266	100	0	0	455.5146146	34.84539877	85197	25.46617608
HD	17.69683422	21.14987505	74.48206165	25.51793835	2.644743117	255.7961414	17.29643117	23748	20.71824494
HD	12.51727299	35.39366845	54.09001455	45.90998545	6.136593054	307.7751097	14.14891041	23374	21.14987505
HD	18.56009443	21.58150515	91.59092705	8.409072947	0.890465217	239.960255	19.64751553	25306	17.69683422
HD	23.73965567	26.76106639	60.76949676	39.23050324	4.171811551	659.5180922	33.49463277	118571	27.19269649
HD	34.09877814	12.94890309	100	0	0	649.2713422	42.51104735	148151	30.64573731
HD	27.19269649	48.77420164	77.50891217	22.49108783	5.03659377	623.3750104	16.59952182	55542	22.44476536
HD	65.17614556	29.78247711	100	0	0	1758.714913	34.97701271	330183	47.91094143
HD	40.14159958	22.44476536	99.97604743	0.023952574	0.005065939	730.3138197	25.56071429	100198	33.66714804
HD	23.73965567	21.14987505	93.87926617	6.120733832	0.56627286	365.1569098	24.89030612	48785	22.01313525
HD	33.23551793	13.8121633	99.99921298	0.000787024	1.02E-05	559.4725511	42.31135531	127061	27.19269649
HD	23.73965567	26.32943628	87.22802704	12.77197296	2.009578145	461.6626646	19.69733656	48810	24.17128577
HD	28.0559567	44.45790061	87.43783265	12.56216735	1.699282259	582.5743148	29.32139431	91688	23.30802556
HD	23.73965567	18.12846433	85.96943579	14.03056421	1.115592033	435.2074191	29.55265411	69035	25.89780618
HD	28.0559567	17.69683422	95.04521092	4.954789084	0.527696543	528.7323011	34.44820296	97764	26.76106639
HD	28.9192169	21.58150515	99.99509462	0.004905375	0.000656365	571.7686512	33.21244705	101929	28.0559567
HD	27.19269649	24.60291587	77.00567261	22.99432739	2.198141009	607.1665149	37.86437558	123400	27.19269649
HD	26.32943628	14.6754235	92.05038039	7.949619614	0.726508737	546.4312329	35.00136379	102659	27.19269649
HD	25.46617608	11.22238268	99.89838572	0.101614281	0.006289892	349.507328	23.0815565	43301	21.14987505
HD	24.60291587	25.89780618	80.11253737	19.88746263	1.867738394	514.5731556	22.64916727	62557	24.17128577
HD	30.64573731	23.30802556	95.62438705	4.375612945	0.376932029	564.875383	20.17810026	61180	28.4875868
HD	23.73965567	22.44476536	94.73524113	5.264758874	0.524577475	344.4771052	23.11357491	42737	20.28661484
HD	43.5946404	26.76106639	71.79702721	28.20297279	3.768700278	1410.325412	30.17239102	228405	44.88953071
HD	48.77420164	26.32943628	99.87501672	0.124983282	0.007878983	1359.650575	29.71074267	216829	42.2997501
HD	46.18442102	32.37225773	79.86108417	20.13891583	2.660162952	2286.701996	44.10420401	541335	53.52213277
HD	48.77420164	51.36398226	51.34100831	48.65899169	11.26387892	3301.316552	28.50479684	505105	54.38539298
HD	29.78247711	37.98344907	61.27022341	38.72977659	5.10949782	1038.461538	33.83225691	188581	34.09877814
HD	28.0559567	37.98344907	78.70828431	21.29171569	2.360905628	692.8666059	40.22156494	149584	27.62432659
HD	29.78247711	29.35084701	79.02957437	20.97042563	1.854733439	760.3088515	41.0877236	167679	31.94062762
HD	29.78247711	43.1630103	70.70818716	29.29181284	5.429151947	1028.960007	22.60619229	124854	29.78247711
HD	46.18442102	19.42335464	99.97265361	0.027346392	0.000392933	1327.04728	39.01670644	277916	45.32116082
HD	30.64573731	20.71824494	72.32443416	27.67556584	2.730492477	886.2507245	41.59049821	197846	36.25692865
HD	28.0559567	18.99172453	68.30698395	31.69301605	2.989416801	787.6956198	31.74597919	134222	34.96203834
HD	34.09877814	33.66714804	63.37655763	36.62344237	4.832464496	1316.986834	41.35676899	292351	42.2997501
HD	24.60291587	22.87639546	70.87517792	29.12482208	2.827909301	611.0789103	30.84390244	101168	27.62432659
HD	63.44962514	33.66714804	99.79183367	0.208166326	0.01006404	2334.768568	37.02936483	464052	56.5435435
HD	37.55181896	22.01313525	99.94809464	0.051905359	0.011089938	675.7265877	31.87069203	115595	28.0559567
HD	34.09877814	22.01313525	99.90784295	0.092157051	0.018956588	566.7384284	34.24391847	104170	28.4875868
HD	33.23551793	27.19269649	99.82049867	0.179501329	0.032688673	704.0448787	41.71976713	157659	30.64573731
HD	37.55181896	49.63746185	98.48130654	1.518693459	0.484848702	805.5808562	28.88760407	124910	34.09877814
HD	30.64573731	14.6754235	99.15752351	0.842476489	0.075703597	830.7319699	24.03767661	107184	40.14159958
HD	20.28661484	16.40194391	97.93191877	2.068081234	0.192775855	216.6721868	20.78847807	24177	16.83357402
HD	52.22724247	35.39366845	99.67486181	0.325138191	0.082530332	1811.06649	34.70784899	337395	51.36398226
HD	30.64573731	48.77420164	65.05064652	34.94935348	4.616486601	906.55792	25.23879984	122812	35.39366845
HD	42.7313802	26.76106639	96.97172619	3.02827381	0.245638636	1258.673512	49.73357016	336000	42.7313802
HD	14.2437934	32.80388783	41.46119455	58.53880545	8.681724208	422.1661009	16.48411297	37353	16.83357402
HD	51.36398226	18.56009443	100	0	0	1414.051503	48.59011858	368799	45.75279092
HD	55.68028329	22.01313525	92.24683053	7.753169468	0.862522142	1520.617703	43.42036266	354397	45.32116082
HD	33.23551793	57.8384338	52.92768539	47.07231461	8.484118665	1627.929121	27.84367132	243298	38.41507917
HD	11.65401278	59.99658432	7.965236538	92.03476346	22.78095126	1328.165107	16.81806705	119896	36.25692865
HD	55.68028329	35.39366845	99.88789819	0.112101814	0.016120598	2044.133477	33.41514765	366631	54.81702308
HD	52.22724247	31.07736742	99.87286586	0.127134145	0.020018993	1668.357208	37.24243439	333506	48.34257154
HD	53.09050267	25.46617608	90.45283147	9.547168535	1.137216053	1797.466258	39.82908375	384271	49.20583174
HD	38.41507917	33.23551793	91.47578994	8.524210061	0.862573518	1062.122216	34.95106122	199256	38.41507917
HD	54.81702308	25.89780618	97.890956	2.109044001	0.226292194	1889.873313	41.11405757	417061	51.79561236
HD	30.64573731	34.09877814	84.8482512	15.1517488	2.365144267	715.7820651	27.00598647	103757	27.62432659
HD	23.73965567	27.19269649	91.51429334	8.485706663	0.970527758	453.0926555	20.03659539	48729	27.19269649
HD	16.83357402	10.79075258	91.75560972	8.244390285	0.673834843	198.2280368	22.36654135	23798	15.97031381
HD	22.87639546	26.32943628	71.18770917	28.81229083	2.849446197	548.4805829	24.0546875	70817	28.4875868
HD	24.60291587	19.85498474	77.14497041	22.85502959	1.976977123	528.359692	28.12693935	79768	27.62432659
HD	47.04768123	32.37225773	99.84196622	0.158033785	0.016319013	1298.915294	41.74942628	291077	41.86811999
HD	39.27833937	30.21410721	97.71413111	2.285868888	0.227684452	985.737352	30.03836704	158933	37.98344907
HD	52.22724247	23.73965567	99.9846752	0.015324803	0.000123665	1345.864039	41.55135659	300167	43.1630103
HD	34.96203834	35.39366845	97.48007994	2.519920057	0.316441153	884.3876791	32.04297451	152108	34.09877814
HD	47.04768123	27.19269649	93.26652029	6.733479706	0.937050842	1550.240126	34.31955294	285573	45.75279092
HD	39.27833937	29.78247711	93.23750263	6.762497366	0.624738363	1058.20982	31.74612676	180318	37.12018886
HD	46.18442102	35.39366845	85.90598899	14.09401101	1.853685067	1516.146394	40.20852789	327217	41.43648989
HD	48.77420164	34.53040824	99.59312117	0.406878827	0.107344538	946.2407883	38.22819453	194161	34.96203834
HD	50.50072205	27.19269649	99.97255642	0.027443579	0.007291672	1524.902708	47.18961515	386247	45.32116082
HD	45.32116082	49.20583174	77.88604828	22.11395172	3.531320842	1808.644531	46.17428925	448260	45.75279092
HD	39.27833937	15.53868371	100	0	0	693.7981287	37.5349087	139780	31.50899752
HD	41.00485979	19.42335464	100	0	0	1017.409125	37.14795825	202865	41.00485979
HD	42.7313802	53.95376288	67.60021826	32.39978174	7.107711678	1846.091745	19.78978706	196097	41.43648989
HD	57.4068037	35.39366845	96.31591946	3.684080544	0.462431282	1480.375921	38.21860055	303685	44.02627051
HD	41.86811999	20.71824494	99.99954963	0.000450369	1.94E-06	1047.776766	39.48079659	222040	40.14159958
HD	48.77420164	32.37225773	97.80174468	2.198255324	0.341374276	1562.72253	39.03147353	327396	47.47931133
HD	37.55181896	20.71824494	95.4219078	4.578092197	0.597714119	974.7453838	32.50172018	170049	34.96203834
HD	36.68855876	21.14987505	91.27269604	8.727303958	0.97575242	1051.689161	35.06501329	197942	39.70996948
HD	34.96203834	40.57322968	68.13584064	31.86415936	5.784135832	1110.188789	24.37137104	145229	31.94062762
HD	42.7313802	18.56009443	100	0	0	1025.42022	32.52252907	179004	37.98344907
HD	27.19269649	25.03454598	95.49807775	4.501922246	0.919601195	396.0834644	20.67685795	43959	21.58150515
HD	53.95376288	21.58150515	100	0	0	1583.58864	32.33729412	274867	51.79561236
HD	48.77420164	15.97031381	100	0	0	975.8632111	25.73921344	134822	37.55181896
HD	32.37225773	27.19269649	75.90009826	24.09990174	3.510486425	1021.694129	24.86761488	136374	33.23551793
HD	34.96203834	23.73965567	94.41413811	5.585861887	0.731463954	856.4419972	25.95975636	119337	34.09877814
HD	33.23551793	26.32943628	95.01982696	4.980173035	0.445754552	666.2250559	31.02908277	110960	28.4875868
HD	32.37225773	47.04768123	77.5811891	22.4188109	3.69358696	1225.324998	30.92808271	203414	39.27833937
HD	55.68028329	46.61605113	88.84120086	11.15879914	1.653285152	2208.081477	42.36466419	502106	54.81702308
HD	44.45790061	39.70996948	96.93559637	3.064403627	0.356557308	1105.34487	32.6217765	193545	37.55181896
HD	19.42335464	31.50899752	63.14139241	36.85860759	4.09451938	500.9729237	16.24916326	43694	24.60291587
HD	46.18442102	33.66714804	99.94995469	0.050045306	0.013795223	1459.696117	33.66445437	263761	44.45790061
HD	33.23551793	19.85498474	87.57769122	12.42230878	1.30472095	800.736938	33.69101908	144804	31.07736742
HD	49.63746185	23.30802556	100	0	0	1442.928707	42.46881859	328921	44.88953071
HD	43.5946404	52.22724247	91.26386536	8.736134643	1.896995313	1422.248903	25.59090909	195361	39.70996948
HD	36.68855876	22.87639546	98.88973896	1.11026104	0.103447511	917.3635837	33.18135662	163385	35.82529855
HD	32.37225773	21.58150515	85.93015061	14.06984939	1.436669589	791.0491016	28.74093264	122034	33.66714804
HD	41.86811999	35.82529855	91.56948793	8.430512074	1.513918378	1326.488366	30.82036517	219441	41.43648989
HD	43.5946404	57.8384338	75.40107953	24.59892047	5.966296422	2516.229196	27.6953206	374053	53.52213277
HD	25.46617608	39.70996948	60.69417777	39.30582223	5.189181842	823.0934835	24.40267089	107811	32.80388783
HD	35.82529855	28.4875868	95.34800233	4.651997667	0.668079828	1020.762607	48.80671655	267412	37.12018886
HD	22.01313525	36.68855876	76.08798438	23.91201562	3.350920753	439.3061191	20.62977099	48645	20.71824494
HD	27.19269649	14.2437934	95.79509851	4.204901487	0.400472942	508.7977147	59.13658001	161502	26.32943628
HD	17.69683422	11.65401278	91.45208298	8.547917024	0.530491378	196.3649913	27.67077799	29165	16.40194391
HD	21.14987505	61.72310473	19.06293255	80.93706745	21.5221783	1507.576385	11.87432032	96087	31.50899752
HD	37.55181896	42.2997501	99.25289032	0.747109682	0.198809518	830.5456653	51.55204127	229819	34.53040824
HD	33.23551793	57.4068037	60.26832182	39.73167818	5.743083058	1481.866358	32.73309027	260359	43.5946404
HD	32.37225773	33.23551793	64.9824128	35.0175872	4.587570983	1044.982198	33.19932252	186215	32.37225773
HD	11.65401278	109.2024161	1.552863539	98.44713646	43.24219329	3713.981121	16.1453223	321857	57.4068037
HD	16.83357402	119.9931686	0.62768486	99.37231514	47.54125529	3675.043471	24.46349995	482567	58.70169401
HD	26.32943628	34.09877814	72.58274694	27.41725306	2.853021407	694.3570423	32.94445935	122784	28.9192169
HE	23.73965567	36.25692865	30.33621921	69.66378079	10.36136073	960.9588474	51.7062815	266701	31.94062762
HE	24.60291587	19.42335464	98.77594915	1.224050847	0.097286018	233.2532914	66.10063898	82758	17.69683422
HE	22.01313525	35.39366845	44.98674664	55.01325336	7.919717062	814.5234744	36.75983532	160714	31.50899752
HE	25.46617608	12.08564288	95.78668272	4.213317278	0.226327318	264.7387596	60.78043631	86369	21.14987505
HE	34.09877814	58.27006391	40.21225641	59.78774359	17.93000104	4703.817173	33.80449937	853496	75.96689813
HE	19.42335464	32.37225773	53.51585987	46.48414013	6.224961706	821.4167426	43.0024949	189598	28.9192169
HE	7.337711751	55.24865319	2.674933258	97.32506674	20.08534767	652.252215	32.52556412	113872	21.58150515
HE	14.2437934	36.68855876	18.67247698	81.32752302	13.92831266	976.0495156	33.07024241	173255	34.96203834
HE	7.337711751	42.2997501	3.264127099	96.7358729	10.94777793	251.3248323	61.59006672	83085	17.26520412
HE	28.0559567	22.44476536	70.77037829	29.22962171	2.636844509	845.0774199	44.92570547	203783	36.68855876
HE	18.56009443	27.19269649	64.44590882	35.55409118	4.292423354	436.1389418	38.2460487	89534	19.85498474
HE	20.28661484	9.927492369	98.6068372	1.393162804	0.076538697	245.735696	63.07202426	83192	17.69683422
HE	22.01313525	12.94890309	99.94108116	0.058918839	0.006739253	306.4709779	57.7787234	95046	18.99172453
HE	41.86811999	15.53868371	99.83619538	0.163804622	0.0235221	823.279788	45.72754017	202070	36.68855876
HE	20.28661484	29.35084701	48.79376204	51.20623796	5.062895579	845.6363335	39.10420798	177494	30.64573731
HE	1.294890309	23.73965567	1.01822007	98.98177993	11.71608919	384.9051917	35.89012585	74149	22.87639546
HE	27.19269649	28.4875868	83.78503082	16.21496918	1.560188217	729.754906	46.47791677	182054	29.78247711
HE	18.56009443	14.2437934	66.40897994	33.59102006	2.297905336	513.0827192	45.51416122	125346	25.89780618
HE	28.9192169	15.10705361	91.58994599	8.410054005	0.449844911	560.5903784	37.72249917	113507	30.64573731
HE	35.82529855	45.32116082	92.87883803	7.121161971	1.222161296	886.8096382	43.1605042	205444	34.53040824
HE	37.55181896	49.20583174	87.05600445	12.94399555	3.51825318	1473.668958	37.30063211	295048	45.75279092
HE	38.41507917	65.60777566	54.4613313	45.5386687	8.227117987	1453.548067	31.22045629	243582	36.25692865
HE	27.19269649	40.14159958	47.91355454	52.08644546	7.899482208	1305.622257	64.00028539	448514	37.12018886
HE	47.04768123	32.37225773	84.99384218	15.00615782	3.360156595	3000.993624	30.49695803	491245	54.38539298
HE	22.87639546	18.12846433	72.95519147	27.04480853	2.377787528	752.8566697	30.99331849	125244	34.53040824
HE	27.19269649	30.64573731	59.32526043	40.67473957	4.112561657	688.9542105	35.79691725	132377	28.0559567
HE	20.28661484	10.79075258	94.10987475	5.89012525	0.490772623	315.4135961	54.09155346	91577	25.89780618
HE	24.60291587	46.61605113	34.59309139	65.40690861	11.59500084	2004.264304	47.19678379	507743	47.47931133
HE	31.50899752	17.69683422	97.834098	2.165902004	0.283813934	813.033038	43.65215399	190498	34.53040824
HE	33.23551793	37.12018886	40.73011842	59.26988158	12.17895367	2179.204273	28.88458579	337863	41.00485979
HE	29.78247711	22.01313525	98.97062773	1.029372275	0.12780618	309.2655461	47.11024096	78203	17.26520412
HE	30.64573731	14.2437934	99.30384223	0.696157766	0.096464546	584.8099694	57.20197515	179557	27.19269649
HE	25.46617608	41.86811999	82.68335331	17.31664669	3.269225541	187.049764	50.69621514	50899	10.35912247
HE	19.42335464	8.63260206	99.96734046	0.032659536	0.002819368	204.7486959	78.0100091	85733	15.53868371
HE	17.69683422	5.611191339	100	0	0	129.8542684	79.10329986	55135	13.38053319
HE	21.14987505	32.80388783	91.37262332	8.62737668	0.908330113	344.6634098	48.50054054	89726	22.44476536
HE	26.32943628	41.00485979	79.40299201	20.59700799	3.939037253	845.0774199	28.45612875	129077	26.32943628
HE	22.01313525	34.96203834	50.11509413	49.88490587	5.866756919	672.3731059	22.2690496	80369	33.66714804
HE	19.42335464	8.63260206	100	0	0	195.8060777	65.22169363	68548	15.53868371
HE	17.69683422	18.12846433	82.37986628	17.62013372	1.276495525	274.7992051	43.3979661	64012	19.42335464
HE	16.83357402	9.495862266	95.77024654	4.22975346	0.246906671	219.0941459	61.49744898	72321	16.83357402
HE	17.69683422	23.30802556	53.79547822	46.20452178	3.602093845	415.4591372	46.49147982	103676	24.60291587
HE	24.60291587	28.0559567	72.16735983	27.83264017	3.732833441	720.8122878	42.32178858	163743	27.62432659
HE	18.56009443	24.17128577	49.08644275	50.91355725	5.491229023	643.6822058	36.05441389	124568	28.9192169
HE	13.38053319	44.02627051	35.51172067	64.48827933	7.863634907	342.8003643	19.8923913	36602	18.56009443
HE	31.50899752	29.78247711	96.5081753	3.491824696	0.33619267	388.2586735	24.24088292	50518	19.42335464
HE	19.42335464	17.69683422	99.0021692	0.997830803	0.039728937	274.6129006	48.47693351	71455	19.42335464
HE	17.69683422	18.12846433	51.16802978	48.83197022	3.970860251	390.6806326	58.42346209	122514	21.58150515
HE	22.87639546	28.0559567	93.51301326	6.486986738	0.618512669	346.1538462	61.64531755	114537	21.58150515
HE	23.73965567	13.38053319	91.69154229	8.308457711	0.549771528	336.0934007	56.82372506	102510	21.58150515
HE	20.28661484	10.79075258	84.43997979	15.56002021	0.888211768	283.9281278	53.2355643	81131	19.42335464
HE	26.32943628	11.65401278	99.79822657	0.201773435	0.00619404	383.6010599	53.67654201	110520	22.01313525
HE	21.14987505	11.22238268	95.58330167	4.416698333	0.22580855	272.7498551	62.91325137	92105	19.42335464
HE	24.60291587	22.01313525	99.85871011	0.141289894	0.019778263	359.0088598	56.19512195	108288	22.01313525
HE	25.46617608	11.22238268	100	0	0	374.4721371	49.23532338	98963	22.87639546
HE	20.28661484	7.337711751	99.28735884	0.712641158	0.007532192	210.7104413	48.3872679	54726	17.69683422
HE	20.28661484	20.71824494	87.70308677	12.29691323	0.803026037	267.7196324	45.78775226	65797	20.71824494
HE	22.87639546	10.35912247	100	0	0	304.0490188	56.33210784	91934	19.85498474
HE	24.60291587	15.53868371	97.58055356	2.419446443	0.260104082	406.8891281	48.37179487	105644	22.44476536
HE	25.46617608	30.21410721	69.70909976	30.29090024	3.09122966	729.5686015	39.87129724	156136	31.07736742
HE	27.19269649	27.62432659	84.52280667	15.47719333	1.512729245	680.7568105	44.18281336	161444	31.50899752
HE	20.28661484	31.94062762	69.39344912	30.60655088	2.694951798	451.22961	25.0090834	60572	25.03454598
HE	23.73965567	27.62432659	92.1202207	7.8797793	0.79179457	410.4289145	49.11529732	108201	21.58150515
HE	22.01313525	28.9192169	77.74014723	22.25985277	2.353057654	421.9797963	24.76865342	56101	21.58150515
HE	22.87639546	12.08564288	91.60191969	8.398080312	0.573672923	387.6997599	43.35559827	90223	23.30802556
HE	15.10705361	6.906081648	99.9520939	0.047906104	0.003308435	137.3064503	67.97557666	50098	14.6754235
HE	18.56009443	23.73965567	80.63605718	19.36394282	1.415969394	335.9070961	42.44814199	76534	21.58150515
HE	20.28661484	18.99172453	94.77633672	5.223663284	0.589516436	246.4809141	33.74376417	44643	16.83357402
HE	28.0559567	27.62432659	98.33753943	1.662460568	0.338191944	443.4048191	39.95798319	95100	24.17128577
HE	30.64573731	22.44476536	94.44996058	5.550039424	0.706369981	680.7568105	37.48549535	136972	30.21410721
HE	27.19269649	20.28661484	98.01792756	1.982072442	0.34212759	464.2709282	38.36556982	95607	24.60291587
HE	31.50899752	27.19269649	95.35061084	4.649389157	0.638643221	738.6975242	35.38411097	140298	29.78247711
HE	18.56009443	31.94062762	71.0777232	28.9222768	3.036731177	391.2395462	21.4252381	44993	20.71824494
HE	18.56009443	7.769341854	100	0	0	193.9430322	63.129683	65718	16.40194391
HE	25.46617608	12.08564288	99.56838722	0.431612776	0.044922283	393.4752008	45.52604167	96151	21.58150515
HE	31.50899752	35.82529855	96.62120654	3.378793464	0.515633308	695.8474787	47.94056225	179058	28.0559567
HE	24.60291587	8.63260206	100	0	0	267.9059369	38.39499305	55212	18.99172453
HE	23.73965567	15.53868371	99.45745196	0.542548038	0.074840046	189.099114	30.50738916	30965	14.6754235
HE	24.60291587	17.69683422	95.87386762	4.126132382	0.41030269	450.6706964	65.48367094	158405	24.60291587
HE	28.0559567	17.69683422	93.73520455	6.264795454	0.656856699	553.3245011	53.62121212	159255	26.32943628
HE	26.32943628	17.69683422	88.24801685	11.75198315	1.033799087	524.6336011	56.31605114	158586	25.89780618
HE	20.28661484	15.97031381	88.73165903	11.26834097	0.955803007	308.5203279	55.51871981	91939	19.42335464
HE	18.56009443	17.26520412	86.20317974	13.79682026	1.113350654	269.5826778	41.03386317	59376	17.69683422
HE	32.37225773	13.8121633	100	0	0	604.3719467	61.60234279	199838	29.35084701
HE	25.46617608	23.30802556	80.59125468	19.40874532	2.16829257	613.8734785	47.18239757	155466	27.19269649
HE	28.9192169	16.40194391	90.57769784	9.422302158	0.843886535	625.2380558	41.41835518	139000	28.9192169
HE	25.46617608	23.30802556	80.59125468	19.40874532	2.16829257	613.8734785	47.18239757	155466	27.19269649
HE	34.09877814	15.97031381	100	0	0	814.1508653	53.91075515	235590	32.80388783
HE	32.37225773	17.26520412	93.54404117	6.455958828	0.599168363	789.7449698	52.53078556	222678	32.80388783
HE	20.28661484	9.064232163	97.27826418	2.72173582	0.128523281	229.8998096	38.31928687	47286	17.26520412
HE	30.64573731	16.40194391	87.72860743	12.27139257	0.877388904	614.6186967	52.44134586	173004	29.35084701
HE	21.14987505	15.53868371	68.64259449	31.35740551	2.321756863	476.7533328	62.48847206	159908	26.32943628
HE	28.0559567	13.8121633	99.95259648	0.047403521	0.006258758	534.507742	53.6761938	153997	26.32943628
HE	27.19269649	13.38053319	99.83215911	0.167840889	0.020757119	526.4966465	53.33970276	150738	28.0559567
HE	22.87639546	16.40194391	92.79106275	7.208937253	0.545515771	379.5023599	32.21060383	65613	25.46617608
HE	24.60291587	12.08564288	99.70651609	0.293483914	0.033486423	375.2173553	40.09632572	80754	22.87639546
HE	19.42335464	13.8121633	99.51467529	0.485324705	0.043681725	218.1626232	36.95132365	43270	16.40194391
HE	22.87639546	15.97031381	89.07213094	10.92786906	0.946905278	392.9162872	46.00189663	97018	22.01313525
HE	26.32943628	13.38053319	99.50875901	0.491240989	0.028605824	418.6263145	45.93146417	103208	24.60291587
HE	23.73965567	14.2437934	89.15673135	10.84326865	0.882405786	430.1771963	49.76613252	114910	25.03454598
HE	17.69683422	9.927492369	93.92945147	6.070548532	0.351369979	227.664155	61.10638298	74672	18.12846433
HE	21.14987505	25.89780618	77.30936144	22.69063856	1.938582964	438.3745963	44.55801105	104845	23.73965567
HE	28.9192169	11.22238268	100	0	0	437.6293782	83.03873989	195058	24.17128577
HE	22.87639546	18.56009443	100	0	0	325.1014325	73.38280802	128053	20.28661484
HE	19.42335464	24.17128577	76.51801297	23.48198703	2.176488807	402.9767326	35.49607027	76778	21.14987505
HE	19.42335464	14.2437934	71.57407313	28.42592687	1.87571522	400.5547735	45.80325581	98477	23.73965567
HE	28.9192169	27.19269649	85.75747121	14.24252879	1.294450644	599.3417239	37.84084551	121734	27.19269649
HE	29.78247711	17.69683422	99.76986842	0.230131582	0.033613989	537.3023102	44.29715673	127753	26.76106639
HE	21.14987505	9.064232163	99.80143229	0.198567708	0.017605225	209.220005	27.35529831	30720	15.97031381
HE	33.23551793	24.60291587	99.86930193	0.130698073	0.023593263	590.7717148	43.43172501	137722	27.62432659
HE	28.0559567	15.10705361	99.97519376	0.024806236	0.00364042	428.1278463	78.9408181	181406	24.17128577
HE	16.83357402	10.35912247	85.8872061	14.1127939	0.866595613	263.9935414	36.43895554	51634	22.01313525
HE	18.56009443	9.495862266	94.40463249	5.595367515	0.365381638	183.8825867	45.66666667	45073	15.53868371
HE	12.51727299	10.79075258	87.29184307	12.70815693	0.779474261	133.5803594	39.53138075	28344	12.08564288
HE	16.83357402	14.2437934	91.56898564	8.43101436	0.639757421	173.6358367	42.28969957	39414	15.10705361
HE	22.01313525	10.35912247	99.65415129	0.345848711	0.023359973	283.1829097	59.54078947	90502	18.99172453
HE	22.01313525	11.22238268	98.40315552	1.596844483	0.140604384	303.8627143	57.82403433	94311	19.42335464
HE	25.46617608	22.01313525	86.13843532	13.86156468	1.046842419	401.8589054	51.4191006	110911	21.14987505
HE	22.87639546	16.40194391	86.06011519	13.93988481	1.21812672	374.4721371	49.75522388	100008	22.44476536
HE	22.87639546	26.32943628	69.65095839	30.34904161	2.363619711	440.98286	55.03633291	130271	23.30802556
HE	19.42335464	7.769341854	100	0	0	200.0910822	69.03910615	74148	15.97031381
HE	22.87639546	12.51727299	98.83576642	1.164233577	0.116566383	339.260578	45.14003295	82200	20.71824494
HE	36.68855876	34.96203834	91.29760184	8.702398159	1.202748276	1255.133725	50.32061749	339010	40.57322968
HE	28.0559567	27.19269649	94.20048068	5.799519317	0.689928345	617.0406558	47.23550725	156444	28.4875868
HE	28.0559567	45.32116082	59.91127322	40.08872678	5.27450001	1162.912975	57.27363025	357502	36.68855876
HE	35.82529855	24.60291587	99.42052106	0.579478938	0.094142879	853.8337335	55.80340388	255747	32.37225773
HE	26.32943628	11.65401278	100	0	0	473.5861555	64.45121951	163835	25.03454598
HE	27.19269649	17.69683422	94.75427856	5.245721439	0.399706437	514.9457647	47.39580318	131002	26.32943628
HE	24.60291587	24.17128577	85.4916809	14.5083191	1.482586223	513.2690238	44.00254083	121227	24.60291587
OE	24.60291587	19.85498474	99.97926403	0.020735967	0.004072372	318.2081643	73.41100703	125386	19.85498474
OE	22.01313525	12.08564288	92.32977967	7.670220327	0.5770284	340.9373189	19.22131148	35175	22.01313525
OE	22.87639546	15.10705361	91.84367619	8.156323814	0.722517465	404.2808645	53.65207373	116425	22.87639546
OE	22.01313525	112.6554569	26.28457774	73.71542226	33.26316807	2115.488118	26.43390577	300157	31.50899752
OE	23.73965567	9.927492369	96.78162277	3.218377229	0.206878621	240.8917778	65.483372	84670	17.26520412
OE	23.73965567	10.79075258	99.1482207	0.851779299	0.016647108	363.6664735	64.59477459	126089	23.73965567
OE	20.28661484	10.35912247	84.14417135	15.85582865	0.936339819	274.7992051	62.86305085	92723	19.42335464
OE	24.60291587	12.51727299	99.97830975	0.021690249	0.002715028	450.1117827	57.24793046	138311	25.89780618
OE	21.14987505	12.08564288	97.76158394	2.238416059	0.214123664	273.6813778	49.50987066	72730	17.69683422
OE	27.19269649	17.26520412	99.59704264	0.402957357	0.042828009	385.4641053	55.17448043	114156	21.14987505
OE	18.56009443	12.08564288	81.669086	18.330914	1.145303168	261.3852778	55.97576622	78534	18.56009443
OE	20.28661484	14.2437934	85.06891093	14.93108907	1.177526995	316.9040325	50.50440917	85908	20.71824494
OE	22.87639546	11.22238268	99.75421741	0.245782594	0.021250817	346.1538462	62.62809473	116363	21.58150515
OE	22.01313525	25.46617608	83.42367724	16.57632276	1.268511428	365.902128	45.18075356	88735	22.87639546
OE	24.60291587	31.50899752	89.5018734	10.4981266	1.056871545	414.1550054	57.02878992	126775	22.01313525
OE	22.87639546	17.69683422	97.70700244	2.292997562	0.188277869	339.0742734	71.21538462	129612	20.71824494
OE	19.42335464	6.474451545	100	0	0	164.8795231	74.36610169	65814	15.10705361
OE	25.46617608	14.2437934	100	0	0	346.1538462	50.26318622	93389	22.44476536
OE	29.78247711	12.94890309	99.98010406	0.019895938	0.000257631	561.149292	55.06739708	165863	27.62432659
OE	18.56009443	8.200971957	93.5869394	6.413060596	0.34048394	213.8776186	49.78135889	57149	16.83357402
OE	20.28661484	7.769341854	100	0	0	242.1959096	49.96	64948	18.12846433
OE	12.51727299	74.24037772	48.76141398	51.23858602	17.97055896	175.8714913	23.43432203	22122	11.65401278
OE	20.28661484	17.26520412	99.60731149	0.392688514	0.063500535	241.6369959	49.47802621	64173	18.99172453
OE	21.14987505	12.51727299	95.2006165	4.799383496	0.343805624	312.0601143	47.25731343	79156	21.58150515
OE	22.01313525	18.56009443	99.95858699	0.041413012	0.004111274	266.229196	50.69349195	72441	19.42335464
OE	22.87639546	11.65401278	89.96093948	10.03906052	0.515695027	318.9533825	34.54380841	59139	22.01313525
OE	19.42335464	22.87639546	85.37750198	14.62249802	0.869299929	278.7116006	43.94919786	65748	20.71824494
OE	32.37225773	14.2437934	99.95971489	0.040285111	0.002557234	664.548315	52.19315952	186173	29.78247711
OE	27.19269649	15.53868371	98.21619959	1.783800408	0.233412288	459.7996191	43.476094	107299	24.60291587
OE	21.14987505	10.79075258	90.92132106	9.078678944	0.420554366	302.3722779	55.87492298	90685	23.30802556
OE	33.23551793	14.2437934	100	0	0	663.2441832	51.32275281	182709	29.35084701
OE	22.87639546	12.08564288	90.21588807	9.784111931	0.710382974	367.2062598	56.49619482	111354	21.58150515
OE	22.87639546	94.09536246	68.62913369	31.37086631	7.346986336	650.575474	43.71363116	152648	21.58150515
OE	26.32943628	12.51727299	99.98772696	0.012273045	0.00153625	397.5739008	61.09044049	130367	23.30802556
OE	24.60291587	14.6754235	99.57284278	0.427157222	0.05593124	383.4147553	62.3372206	128290	22.01313525
OE	26.32943628	14.6754235	99.5470951	0.452904899	0.061414046	398.6917281	53.34205607	114152	24.17128577
OE	23.73965567	13.38053319	94.82877265	5.171227349	0.378610031	381.924319	57.41902439	117709	22.44476536
OE	23.73965567	16.83357402	98.66563138	1.334368619	0.198352318	335.534487	57.92282066	104319	20.28661484
OE	27.19269649	11.22238268	99.87247774	0.127522264	0.012647599	426.2648009	62.03496503	141936	23.73965567
OE	17.69683422	121.7196891	35.91957928	64.08042072	25.53048831	937.2981701	29.25382628	147176	18.56009443
OE	32.37225773	122.1513192	74.9788551	25.0211449	11.24349456	1463.235903	45.91380188	360607	30.21410721
OE	26.32943628	20.28661484	98.04615978	1.953840224	0.308488451	465.2024509	66.49259111	166032	23.73965567
OE	36.68855876	22.87639546	96.35107348	3.648926518	0.330834385	805.7671607	58.35907514	252403	31.07736742
OE	29.78247711	72.94548741	88.98855359	11.01144641	3.965101147	637.9067649	42.09988318	144150	25.89780618
OE	22.87639546	11.22238268	93.03220475	6.967795253	0.473922518	327.337087	44.07626636	77442	21.58150515
OE	22.87639546	9.495862266	99.5021423	0.497857703	0.007163012	239.5876459	51.54276827	66284	15.53868371
OE	29.78247711	15.53868371	99.8057313	0.194268696	0.027955089	392.7299826	62.75664137	132291	21.58150515
OE	28.9192169	15.53868371	94.1664524	5.833547596	0.5647746	581.6427921	64.78026906	202244	27.62432659
OE	17.69683422	19.42335464	72.53498748	27.46501252	2.128890898	280.574646	52.23837981	78671	17.69683422
OE	24.60291587	9.064232163	99.91730547	0.082694529	0.000804519	247.5987414	57.32430399	76184	15.53868371
OE	24.60291587	20.71824494	99.60678383	0.393216166	0.035277981	367.2062598	44.51445967	87738	22.01313525
OE	19.42335464	16.83357402	96.3470836	3.652916396	0.492928924	190.5895504	34.57380254	35369	15.53868371
OE	19.42335464	10.79075258	90.48129016	9.51870984	0.623750908	266.6018051	55.46470999	79370	18.56009443
OE	20.28661484	10.35912247	84.2157455	15.7842545	0.784779322	256.3550551	63.75944767	87733	18.99172453
OE	24.60291587	57.4068037	84.67288733	15.32711267	5.062202675	527.2418647	46.84416961	132569	21.14987505
OE	21.14987505	14.6754235	91.33794852	8.662051475	0.694733051	382.296928	56.8791423	116716	22.44476536
OE	22.87639546	11.65401278	95.44922668	4.550773321	0.310133102	350.2525462	66.82287234	125627	21.58150515
OE	18.56009443	27.19269649	85.35092826	14.64907174	1.315976217	243.5000414	59.13925019	77295	15.53868371
OE	30.64573731	33.66714804	94.56610804	5.43389196	0.86705571	698.2694378	61.86712914	231878	28.0559567
OE	22.87639546	22.44476536	99.72102027	0.278979731	0.034908367	318.0218597	61.73637961	105384	20.28661484
OE	28.0559567	11.65401278	100	0	0	456.4461373	62.89346939	154089	24.17128577
OE	24.60291587	29.78247711	91.43940841	8.560591595	0.603511898	386.3956281	55.55159113	115214	22.01313525
OE	26.32943628	9.927492369	100	0	0	356.2142916	62.59205021	119676	22.01313525
OE	25.46617608	9.064232163	93.78313478	6.216865215	0.329981793	236.0478596	50.617206	64132	17.69683422
OE	36.68855876	20.28661484	99.78125484	0.218745162	0.041334382	774.8406061	48.14450589	200233	34.09877814
OE	26.32943628	14.6754235	92.88619022	7.113809777	0.60704656	475.8218101	56.03602193	143116	24.60291587
OE	20.28661484	10.35912247	99.50090397	0.499096025	0.031060749	244.4315641	59.86432927	78542	18.12846433
OE	25.46617608	33.23551793	98.97437531	1.025624691	0.138471386	391.9847644	59.68726236	125582	23.30802556
OE	23.73965567	10.79075258	100	0	0	321.3753416	54.91594203	94730	21.58150515
OE	21.14987505	15.10705361	93.84697382	6.153026176	0.478494407	336.6523143	46.72385169	84430	21.58150515
OE	28.0559567	81.14645937	82.19004396	17.80995604	5.583252585	785.4599652	40.03368121	168782	24.17128577
OE	23.73965567	11.65401278	99.91163979	0.088360206	0.009731577	316.3451188	61.9852768	105251	20.71824494
OE	24.60291587	9.495862266	100	0	0	302.5585824	70.20258621	114009	19.85498474
OE	27.19269649	36.25692865	97.53079521	2.469204788	0.34563049	441.3554691	67.98818067	161064	22.01313525
OE	24.60291587	26.76106639	98.63847721	1.361522791	0.185048578	482.7150782	49.63566191	128606	29.35084701
OE	24.60291587	11.22238268	95.02924863	4.970751372	0.340052777	408.565869	60.17875057	131972	24.17128577
OE	22.01313525	20.28661484	99.77299153	0.227008471	0.027925352	300.3229279	67.22456576	108366	20.28661484
OE	18.56009443	13.38053319	94.71916729	5.28083271	0.500663715	233.9985096	50.02468153	62831	15.97031381
OE	24.60291587	9.495862266	100	0	0	302.5585824	70.20258621	114009	19.85498474
OE	21.14987505	9.495862266	95.23978515	4.760214847	0.284285513	268.4648505	72.35253296	104260	18.56009443
OE	17.69683422	28.0559567	88.24454819	11.75545181	1.108055781	306.2846733	47.55778589	78185	19.42335464
OE	22.87639546	22.44476536	90.8136789	9.186321099	0.6515537	408.565869	46.92339261	102903	25.89780618
OE	21.14987505	37.98344907	90.3844691	9.615530895	0.91484686	350.6251553	62.86875664	118319	21.14987505
OE	15.97031381	36.68855876	69.37425226	30.62574774	4.411795454	274.2402915	37.47690217	55166	13.8121633
OE	25.46617608	18.56009443	99.74428271	0.255717291	0.046372384	341.4962325	63.78941626	116926	22.44476536
OE	28.9192169	20.28661484	71.80769151	28.19230849	2.828615505	867.8065745	62.17647059	289618	37.98344907
OE	34.09877814	44.88953071	99.21244897	0.787551034	0.281717968	802.2273743	67.29191825	289759	33.23551793
OE	24.60291587	18.12846433	80.43927868	19.56072132	1.725236399	521.6527283	50.42357143	141186	29.35084701
OE	20.28661484	13.8121633	84.57673866	15.42326134	1.069915915	370.7460462	59.21356784	117835	25.03454598
OE	14.2437934	29.78247711	55.93233736	44.06766264	3.797737602	177.1756231	26.60567823	25302	12.08564288
OE	23.73965567	11.65401278	99.27480416	0.725195844	0.054330444	382.6695371	59.41382668	122036	23.30802556
OE	35.82529855	15.10705361	100	0	0	649.8302559	68.50544725	238947	30.64573731
OE	21.14987505	18.56009443	82.34063414	17.65936586	1.218513884	407.4480417	59.2267947	129529	23.73965567
OE	22.87639546	22.87639546	97.88888779	2.111112208	0.10772328	332.1810052	56.82613573	101321	22.87639546
OE	22.01313525	10.35912247	99.2770031	0.722996896	0.068032164	291.3803097	73.13618926	114385	19.85498474
OE	16.83357402	11.22238268	76.66537013	23.33462987	1.295482334	256.5413596	70.94843863	97696	20.71824494
OE	23.73965567	9.064232163	100	0	0	293.2433551	73.1296061	115106	19.85498474
OE	23.73965567	107.9075258	74.93098195	25.06901805	9.942046759	541.2147056	37.28227194	108305	20.28661484
OE	21.14987505	17.69683422	97.5425077	2.457492304	0.273729266	261.5715823	68.95014245	96806	18.12846433
OE	20.28661484	17.26520412	99.39302722	0.606972785	0.047088566	215.7406641	69.99827288	81058	16.83357402
OE	34.96203834	31.50899752	90.12181518	9.878184822	1.382094815	943.2599155	83.92376062	424906	35.39366845
OE	28.0559567	10.35912247	100	0	0	401.8589054	73.79369495	159173	22.87639546
OE	21.14987505	81.57808947	67.21264445	32.78735555	5.684374706	478.8026828	58.32062257	149884	20.28661484
OE	29.78247711	15.53868371	95.57713561	4.422864388	0.373539776	546.2449284	79.62005457	233446	26.32943628
OE	22.01313525	12.94890309	99.67927024	0.320729764	0.036478949	304.9805415	58.6627978	96031	21.14987505
OE	20.28661484	9.927492369	87.09635398	12.90364602	0.649122595	246.4809141	52.22146636	69089	17.69683422
OE	34.09877814	11.65401278	100	0	0	578.4756148	54.87439614	170385	29.35084701
OE	21.14987505	9.495862266	100	0	0	250.2070051	49.73119881	66789	18.56009443
OE	20.28661484	15.97031381	87.94529396	12.05470604	0.926049819	279.2705142	47.50967312	71217	20.71824494
OE	18.56009443	8.200971957	99.96925855	0.030741445	0.002521097	193.197814	50.18997107	52047	16.40194391
OE	20.28661484	15.97031381	93.906187	6.093813001	0.46645676	308.7066324	67.35365118	111605	19.85498474
OE	36.68855876	21.58150515	99.96182471	0.038175291	0.008169264	719.3218515	73.95104895	285525	31.94062762
OE	20.28661484	9.495862266	99.89038444	0.109615556	0.010055157	252.8152687	74.62269713	101263	18.56009443
OE	20.28661484	96.68514308	47.45296671	52.54703329	18.08040677	734.2262151	24.54706927	96740	21.58150515
OE	21.14987505	18.12846433	99.98321833	0.01678167	0.001665999	274.7992051	68.67864407	101301	21.14987505
OE	18.56009443	26.76106639	92.49306108	7.506938916	0.433366765	258.5907096	66.96974063	92954	18.99172453
OE	22.87639546	9.927492369	99.99542585	0.004574147	1.97E-05	284.4870415	57.26784545	87448	19.85498474
OE	29.78247711	35.39366845	98.10939315	1.890606849	0.433571581	621.884574	66.53624925	222098	28.0559567
OE	18.56009443	18.12846433	98.9111315	1.088868505	0.063036208	251.6974414	68.58993338	92665	18.56009443
OE	23.73965567	17.26520412	92.98774741	7.012252592	0.513202207	371.3049598	55.8981435	111405	21.14987505
OE	21.14987505	12.08564288	99.00703889	0.992961105	0.094059391	259.1496233	49.73903666	69187	20.28661484
OE	26.32943628	12.08564288	99.96569944	0.03430056	0.003641438	434.6485054	58.73296185	137024	23.30802556
OE	19.42335464	11.22238268	99.70259433	0.297405667	0.024745463	202.6993459	34.61305147	37659	15.97031381
OE	21.14987505	106.1810053	39.02667882	60.97332118	18.56105668	968.9699429	28.8923284	150269	18.99172453
OE	18.56009443	8.200971957	99.81209478	0.187905215	0.012493969	206.2391322	62.97741644	69716	16.83357402
OE	7.337711751	40.57322968	1.109634657	98.89036534	18.08372484	559.4725511	62.9007659	188891	25.46617608
OE	17.69683422	9.064232163	99.13209858	0.867901424	0.072279708	176.6167094	68.91350211	65330	17.26520412
OE	27.19269649	10.35912247	100	0	0	384.1599735	75.1585839	154977	23.30802556
OE	18.56009443	8.200971957	100	0	0	223.1928459	72.10100167	86377	18.12846433
OR	17.69683422	23.73965567	92.16106561	7.838934395	0.741819151	183.8825867	39.70516717	39189	12.51727299
OR	12.51727299	32.37225773	77.95260219	22.04739781	1.434045643	170.0960503	56.10733844	51226	15.53868371
OR	14.2437934	15.97031381	98.36579945	1.634200549	0.093278149	118.1170821	60.32334385	38245	12.51727299
OR	15.10705361	9.927492369	96.07593296	3.924067035	0.273292402	153.5149458	56.19417476	46304	15.10705361
OR	9.064232163	122.1513192	6.168127147	93.83187285	67.86775446	1449.635671	15.82482971	123133	28.4875868
OR	15.97031381	10.35912247	78.39089943	21.60910057	1.245070242	204.9350004	57.29909091	63029	17.26520412
OR	13.38053319	28.0559567	78.70002536	21.29997464	2.581280084	158.5451685	27.80493537	23662	11.22238268
OR	15.97031381	10.35912247	88.9558163	11.0441837	0.70491368	181.2743231	59.03597122	57442	13.8121633
OR	16.83357402	77.69341854	37.35952171	62.64047829	25.35197748	1226.815434	22.17448747	146019	30.21410721
OR	13.38053319	88.91580122	22.65538079	77.34461921	23.21755923	776.1447379	22.006241	91678	20.71824494
OR	15.97031381	56.9751736	57.5490028	42.4509972	11.95388952	306.4709779	21.27537994	34998	14.2437934
OR	16.83357402	7.337711751	98.93949586	1.060504135	0.056722867	159.1040821	29.59133489	25271	14.6754235
OR	21.14987505	25.89780618	77.45292569	22.54707431	2.120694216	287.8405233	31.96763754	49390	17.69683422
OR	15.10705361	14.2437934	86.41052301	13.58947699	0.621682413	185.9319367	60.71242485	60591	17.26520412
OR	12.51727299	77.69341854	42.88913341	57.11086659	16.17347185	655.4193922	29.44911882	103602	17.69683422
OR	17.69683422	38.41507917	92.86180915	7.138190845	1.266354335	233.4395959	36.64964086	45922	15.97031381
OR	21.14987505	13.38053319	98.82542008	1.174579916	0.100111498	168.605614	46.75469613	42313	12.51727299
OR	15.10705361	19.85498474	74.13411412	25.86588588	1.425761802	199.9047777	52.20130475	56012	15.97031381
OR	19.42335464	31.50899752	83.77572103	16.22427897	1.74289582	374.099528	47.24302789	94864	19.42335464
OR	17.69683422	20.28661484	92.89151275	7.108487249	0.583164749	214.9954459	46.82322357	54034	15.53868371
OR	15.97031381	18.12846433	99.03443411	0.965565892	0.085351661	158.358864	53.36705882	45362	13.8121633
OR	13.38053319	13.38053319	85.71204558	14.28795442	0.801972634	132.2762275	53.8915493	38263	11.65401278
OR	14.2437934	8.200971957	84.34964408	15.65035592	0.691383806	157.7999503	47.43565525	40178	15.10705361
OR	14.2437934	29.78247711	76.76825244	23.23174756	1.723464899	178.6660595	34.7632951	33338	18.12846433
OR	15.10705361	19.85498474	85.68135246	14.31864754	0.941359261	203.071955	64.46972477	70272	15.53868371
OR	13.38053319	7.769341854	97.7771011	2.222898904	0.132140717	105.820982	46.25352113	26272	11.22238268
OR	15.10705361	8.200971957	98.92867863	1.071321373	0.075451306	132.089923	61.08744711	43311	12.51727299
OR	14.2437934	32.80388783	85.12840267	14.87159733	1.099348793	158.1725594	45.86572438	38940	13.38053319
OR	15.10705361	34.09877814	76.29789864	23.70210136	3.968124749	200.2773868	54.18418605	58248	13.38053319
OR	14.2437934	6.906081648	93.95953757	6.040462428	0.277978231	116.4403411	71.968	44980	11.65401278
OR	15.10705361	43.5946404	59.11924577	40.88075423	3.779322766	375.4036598	48.4808933	97689	18.99172453
OR	14.2437934	9.064232163	87.48064176	12.51935824	0.527378564	150.7203776	59.86279357	48429	14.6754235
OR	16.83357402	22.01313525	80.16060323	19.83939677	1.172098269	243.6863459	51.50688073	67371	18.99172453
OR	22.87639546	20.71824494	99.90244513	0.097554875	0.016421972	303.1174961	49.14259373	79955	21.14987505
OR	13.38053319	64.31288535	69.32944201	30.67055799	7.261319432	342.6140598	39.12724307	71955	15.10705361
OR	15.10705361	25.46617608	85.93247588	14.06752412	0.924163565	157.6136458	49.99527187	42296	12.51727299
OR	17.69683422	31.94062762	81.04391401	18.95608599	2.017088937	280.7609506	34.69409423	52284	15.10705361
OR	15.10705361	25.46617608	97.92195798	2.078042023	0.241939721	146.435373	60.61195929	47641	13.38053319
OR	15.10705361	17.26520412	92.07059602	7.929403981	0.413362401	205.4939141	46.59202176	51391	23.30802556
OR	13.38053319	39.27833937	82.49485507	17.50514493	2.219720225	192.0799868	39.11833172	40331	15.10705361
OR	15.97031381	10.79075258	97.5460233	2.453976701	0.160596444	164.3206094	63.06575964	55624	15.10705361
OR	23.73965567	19.85498474	94.68739845	5.31260155	0.344731132	352.1155916	53.73068783	101551	22.87639546
OR	20.28661484	23.30802556	89.64096403	10.35903597	0.770714433	298.646187	59.19713038	94893	19.85498474
OR	18.56009443	19.42335464	93.91370466	6.086295338	0.462465723	248.5302641	66.05397301	88116	18.56009443
OR	32.37225773	75.53526803	44.71340839	55.28659161	12.37861363	883.0835472	28.85654008	136780	20.28661484
OR	16.83357402	9.927492369	99.46012648	0.539873515	0.047462334	139.9147139	69.05992011	51864	11.65401278
OR	15.10705361	64.31288535	58.74686117	41.25313883	6.439609229	576.4262648	32.43568197	100356	27.19269649
OR	21.14987505	34.53040824	78.60172851	21.39827149	2.828392974	391.7984599	47.97717546	100896	19.42335464
OR	14.2437934	15.53868371	95.07103385	4.928966145	0.390889763	146.8079821	59.93781726	47231	14.2437934
OR	15.97031381	23.73965567	88.1532794	11.8467206	0.889751596	192.2662913	54.97383721	56733	13.8121633
OR	16.83357402	42.2997501	85.22313476	14.77686524	3.512222668	235.1163368	50.26703645	63437	14.6754235
OR	9.927492369	15.10705361	96.07156536	3.928434645	0.329018471	65.39289559	52.07122507	18277	9.495862266
OR	18.56009443	32.37225773	88.84908144	11.15091856	1.267045437	290.821396	55.96732864	87365	17.69683422
OR	16.83357402	47.91094143	78.54638028	21.45361972	5.406619308	334.9755734	32.98887653	59314	15.97031381
OR	13.38053319	7.769341854	94.38752894	5.612471063	0.33120058	122.4020866	61.80517504	40606	11.22238268
OR	17.69683422	30.21410721	81.91095457	18.08904543	1.610254836	259.8948414	47.62580645	66438	17.69683422
OR	14.2437934	15.53868371	75.80884398	24.19115602	2.343054817	202.5130413	39.69457222	43148	14.2437934
OR	16.83357402	27.19269649	83.90014693	16.09985307	1.061363731	209.220005	58.17987533	65336	15.10705361
OR	13.38053319	8.63260206	95.02018843	4.979811575	0.315076815	128.3638321	52.84034833	36407	12.08564288
OR	16.83357402	20.28661484	89.45662018	10.54337982	0.613108632	196.5512959	52.33175355	55210	16.40194391
OR	17.69683422	18.12846433	97.68428434	2.315715663	0.241310321	202.8856504	52.38292011	57045	15.97031381
OR	11.65401278	77.26178844	22.59192152	77.40807848	13.77118376	595.615633	34.18142008	109278	16.83357402
OR	18.56009443	21.14987505	89.68658624	10.31341376	0.877320831	237.7246005	53.3362069	68057	15.53868371
OR	15.10705361	6.906081648	94.86878889	5.13121111	0.242326303	135.0707957	76.47586207	55445	12.51727299
OR	16.83357402	8.200971957	97.62550992	2.374490078	0.122918017	162.8301731	70.3993135	61529	14.6754235
OR	9.927492369	45.32116082	32.35651726	67.64348274	10.81104208	324.1699097	27.88793103	48525	13.38053319
OR	11.65401278	26.76106639	60.93877837	39.06122163	3.221470603	207.7295686	38.36681614	42779	15.10705361
OR	12.51727299	13.8121633	99.64731675	0.352683252	0.048219472	79.73834562	24.51168224	10491	10.79075258
OR	18.56009443	9.927492369	99.5300378	0.469962204	0.043779073	219.6530595	68.22052587	80432	17.26520412
OR	15.10705361	30.21410721	91.39004149	8.609958506	0.670094499	165.8110458	57.40674157	51092	13.38053319
OR	15.97031381	27.62432659	84.35882221	15.64117779	1.972872205	240.7054732	37.82585139	48871	13.38053319
OR	15.10705361	15.53868371	89.73988153	10.26011847	0.406464436	160.408214	58.62601626	50477	17.26520412
OR	15.10705361	36.25692865	83.84430111	16.15569889	2.626536839	218.9078414	41.69531915	48992	14.2437934
OR	18.56009443	23.73965567	99.46577694	0.534223062	0.062108584	184.4415004	52.37474747	51851	15.10705361
OR	12.51727299	15.10705361	74.46023026	25.53976974	1.632535098	147.1805912	72.34683544	57154	12.94890309
OR	17.69683422	81.57808947	52.41974529	47.58025471	8.868029228	580.1523557	30.5105973	95010	21.14987505
OR	18.56009443	69.92407669	77.04892156	22.95107844	4.234859093	405.9576054	40.70353373	88693	18.99172453
OR	26.32943628	41.43648989	6.574235521	93.42576448	15.71170558	384.7188871	51.65811138	106674	18.56009443
OR	18.56009443	43.5946404	67.95303221	32.04696779	3.757181982	508.4251056	40.72554049	111140	22.87639546
OR	22.87639546	113.5187171	83.28484748	16.71515252	8.71785565	612.1967376	47.59677419	156403	21.58150515
OR	22.01313525	36.25692865	84.65732562	15.34267438	1.806189451	377.0804008	48.66106719	98490	18.99172453
OR	11.65401278	41.86811999	60.97707647	39.02292353	4.078501115	187.9812867	41.20218038	41573	12.51727299
OR	10.79075258	23.30802556	80.1545522	19.8454478	1.465698375	118.8623002	46.44827586	29634	10.79075258
OR	15.10705361	20.28661484	93.82587876	6.174121237	0.555210364	165.4384367	53.14977477	47197	13.8121633
OR	12.51727299	15.97031381	81.89912752	18.10087248	1.327158103	113.2731639	27.52302632	16734	10.35912247
OR	14.2437934	11.65401278	94.41784863	5.582151366	0.345392502	124.2651321	67.33283358	44911	11.65401278
OR	16.83357402	37.55181896	80.97929586	19.02070414	1.889875513	287.6542188	53.05440415	81916	16.83357402
OR	13.38053319	8.200971957	93.55560838	6.444391616	0.380119747	131.3447048	71.6	50478	12.08564288
OR	15.10705361	21.58150515	94.90321048	5.096789517	0.427153357	163.3890867	57.60775371	50522	13.8121633
OR	16.83357402	43.1630103	61.174199	38.825801	3.51466655	342.2414507	45.10887316	82865	22.44476536
OR	19.42335464	94.09536246	60.3906851	39.6093149	9.601352507	454.7693964	35.14870955	85798	18.56009443
OR	13.38053319	13.8121633	86.58350256	13.41649744	0.81309745	145.1312412	66.37355584	51705	12.94890309
OR	15.97031381	20.28661484	89.43931221	10.56068779	0.631580271	208.1021777	43.31871083	48387	18.12846433
OR	13.38053319	22.87639546	93.27280845	6.727191546	0.385595554	119.9801275	52.16614907	33595	12.08564288
OR	18.56009443	83.30460988	52.98244879	47.01755121	16.20464305	667.7154923	26.64397321	95492	19.85498474
OR	15.97031381	12.08564288	99.88206283	0.117937172	0.010435573	130.2268775	53.37339056	37308	12.08564288
OR	13.38053319	20.71824494	89.13942628	10.86057372	0.627394559	152.2108139	55.04283966	44970	14.6754235
OR	14.2437934	11.65401278	83.00239483	16.99760517	0.898234364	167.3014822	59.0545657	53031	13.8121633
OR	17.69683422	18.12846433	78.75999141	21.24000859	1.291425596	258.4044051	63.77144917	88451	19.42335464
OR	18.56009443	41.86811999	86.02843781	13.97156219	1.96402023	325.287737	42.37457045	73986	17.26520412
OR	16.83357402	16.40194391	91.77289405	8.22710595	0.327922632	154.4464685	63.78045838	52874	14.2437934
OR	24.60291587	60.42821442	79.69107494	20.30892506	4.469212341	534.8803511	34.86206897	100089	17.26520412
OR	28.0559567	66.90266597	77.59214785	22.40785215	5.937372802	626.5421876	37.02081475	124501	19.42335464
OR	24.60291587	31.50899752	98.66591745	1.334082546	0.241688291	350.4388507	58.65922382	110338	21.58150515
OR	15.10705361	41.00485979	85.59184775	14.40815225	1.576092165	218.5352323	50.53026428	59272	15.10705361
OR	16.83357402	15.97031381	99.14577634	0.854223661	0.056824509	142.8955867	70.05606258	53733	13.38053319
OR	14.2437934	26.76106639	89.64400494	10.35599506	1.082874029	178.1071458	42.31171548	40450	15.97031381
OR	17.69683422	23.30802556	82.58392306	17.41607694	1.097901149	227.1052414	67.81378179	82665	15.53868371
OR	17.69683422	7.769341854	99.23903312	0.760966876	0.052490668	175.1262731	73.67446809	69254	15.10705361
OR	15.97031381	8.63260206	99.09429678	0.905703216	0.067597656	138.237973	54.61051213	40521	14.2437934
OR	21.14987505	86.3260206	37.60621657	62.39378343	17.34679611	1278.421793	36.10099096	247725	22.87639546
OR	13.38053319	20.71824494	91.48611244	8.513887563	0.667831235	142.5229776	41.08627451	31431	12.08564288
OR	15.10705361	9.927492369	99.73697148	0.263028515	0.019682248	134.3255775	56.42163662	40680	14.6754235
OR	14.2437934	5.611191339	99.96688331	0.033116695	0.000142942	104.7031548	85.96797153	48314	11.22238268
OR	15.10705361	14.2437934	87.72464772	12.27535228	0.869468607	184.0688913	65.72368421	64935	15.53868371
OR	14.2437934	5.179561236	98.03452362	1.965476384	0.027837399	106.9388093	74.98780488	43043	11.22238268
OR	15.97031381	6.042821442	98.69763651	1.302363488	0.024772121	131.1584003	87.14488636	61350	12.94890309
OR	14.2437934	6.906081648	96.86724971	3.132750294	0.159915169	123.5199139	34.66515837	22983	12.51727299
OR	16.83357402	44.88953071	63.94767886	36.05232114	3.924072037	286.1637824	37.52864583	57644	14.6754235
OR	17.69683422	14.6754235	90.66226095	9.337739055	0.626277055	211.0830504	56.62753751	64159	15.97031381
OR	15.10705361	24.17128577	80.80060634	19.19939366	1.342291537	206.2391322	45.29087624	50137	15.97031381
OR	19.42335464	6.474451545	99.83134223	0.168657765	0.001528753	145.3175457	45.60897436	35575	12.94890309
OR	34.09877814	32.80388783	85.4782511	14.5217489	1.305478515	195.247164	33.95801527	35588	12.51727299
OR	15.97031381	9.927492369	97.13037317	2.86962683	0.207741102	154.8190776	50.95066185	42340	12.51727299
OR	7.337711751	45.32116082	4.45846114	95.54153886	13.61349448	259.5222323	33.2333094	46294	15.53868371
OR	15.10705361	8.63260206	97.69793697	2.302063031	0.154990334	148.484723	68.23839398	54386	12.51727299
OR	15.10705361	10.79075258	99.32285115	0.677148847	0.056410525	133.0214457	66.80672269	47700	12.51727299
OR	14.2437934	32.80388783	90.42603832	9.57396168	0.924214753	167.1151776	56.20735786	50418	14.6754235
OR	15.97031381	10.35912247	88.65697875	11.34302125	0.735678633	203.8171731	58.24680073	63722	16.40194391
